# Supplementary material for: Pan-Cancer Insights: A Study of Microbial Metabolite Receptors in Malignancy Dynamics
Source: Cancers (Basel). 2024 Dec 15;16(24):4178. doi: 10.3390/cancers16244178 (PMC11674037; doi:10.3390/cancers16244178)
Supplement: Supplementary file 1 [file cancers-16-04178-s001.zip]

Archive with 5 entries (5 files):
- Supplementary_figure S1.pdf
- Supplementary Table S1.xlsx
- Supplementary Table S2.xlsx
- Supplementary Table S3.xlsx
- Supplementary Table S4.xlsx
