# Supplementary material for: Pan-Cancer Insights: A Study of Microbial Metabolite Receptors in Malignancy Dynamics
Source: Cancers (Basel). 2024 Dec 15;16(24):4178. doi: 10.3390/cancers16244178 (PMC11674037; doi:10.3390/cancers16244178)
Supplement: Supplementary file 1 [file cancers-16-04178-s001.zip › Supplementary Table S1.xlsx]

## Sheet: gene_expression_summary
MMR	Upregulated in # cancer types	Downregulated in # cancer types	Involved in total #_cancer_types
ADORA1	8	2	10
ADORA2A	1	3	4
ADORA3	4	2	6
ADRA1A	0	17	17
ADRA1B	2	8	10
ADRA1D	1	10	11
ADRA2A	4	6	10
ADRA2B	1	6	7
ADRA2C	6	7	13
ADRB1	4	10	14
ADRB2	1	10	11
ADRB3	2	10	12
AHR	2	2	4
AHRR	1	0	1
AR	2	11	13
CHRM1	2	7	9
CHRM2	0	13	13
CHRM3	4	6	10
CHRM4	6	6	12
CHRM5	3	5	8
CNR1	5	10	15
CNR2	0	7	7
DRD1	1	8	9
DRD2	8	6	14
DRD4	6	0	6
ESR1	1	6	7
ESR2	1	4	5
FFAR1	3	4	7
FFAR2	4	1	5
FFAR3	3	3	6
FFAR4	5	6	11
GABRA1	3	2	5
GABRB2	1	7	8
GABRG2	10	4	14
GPBAR1	1	9	10
GPR119	0	3	3
GPR35	8	0	8
GPR55	2	3	5
GPR84	14	0	14
HCAR1	8	3	11
HCAR2	7	4	11
HCAR3	7	4	11
HRH1	5	1	6
HRH2	4	3	7
HRH3	4	1	5
HRH4	0	1	1
HTR1A	0	1	1
HTR1B	5	7	12
HTR1D	11	2	13
HTR1E	3	6	9
HTR1F	8	2	10
HTR2A	0	9	9
HTR2B	1	7	8
HTR2C	10	1	11
HTR3A	10	5	15
HTR3B	5	6	11
HTR3C	0	8	8
HTR4	3	10	13
HTR5A	0	1	1
HTR6	7	1	8
HTR7	8	4	12
LPAR1	0	5	5
LPAR2	8	0	8
LPAR3	5	3	8
LPAR4	2	2	4
LPAR5	6	0	6
LPAR6	2	3	5
NR1H4	2	10	12
NR1I2	3	3	6
NR1I3	0	1	1
P2RX1	1	11	12
P2RX4	1	1	2
P2RX7	2	4	6
P2RY1	3	6	9
P2RY10	2	4	6
P2RY11	1	0	1
P2RY12	2	9	11
P2RY13	2	5	7
P2RY14	0	10	10
P2RY2	2	5	7
P2RY4	3	3	6
P2RY6	10	0	10
P2RY8	2	3	5
PLAUR	8	0	8
PPARA	0	4	4
PPARD	0	1	1
PPARG	1	6	7
PPARGC1A	1	14	15
PPARGC1B	1	6	7
RARA	2	2	4
RARB	0	3	3
RARG	4	2	6
RXRA	0	2	2
RXRG	4	13	17
S1PR1	0	13	13
S1PR2	1	2	3
S1PR3	1	6	7
S1PR4	1	3	4
S1PR5	7	3	10
TRPA1	8	6	14
TRPM8	10	3	13
TRPV1	0	2	2
TRPV2	1	2	3
TRPV3	6	7	13
TRPV4	7	2	9
VDR	4	4	8
