# Supplementary material for: Pan-Cancer Insights: A Study of Microbial Metabolite Receptors in Malignancy Dynamics
Source: Cancers (Basel). 2024 Dec 15;16(24):4178. doi: 10.3390/cancers16244178 (PMC11674037; doi:10.3390/cancers16244178)
Supplement: Supplementary file 1 [file cancers-16-04178-s001.zip › Supplementary Table S2.xlsx]

## Sheet: p-values.FIGURE4
	BLCA	BRCA	CESC	CHOL	COAD	ESCA	GBM	HNSC	KICH	KIRC	KIRP	LIHC	LUAD	LUSC	PAAD	PCPG	PRAD	READ	SARC	STAD	THCA	THYM	UCEC
BLCA	NA	0.000414703	0.00140711	0.0541307	2.2714e-06	3.37194e-06	0.975178	0.0535473	0.12336	0.941092	0.089136	0.0821062	0.00125481	0.000759544	0.0481816	0.719354	0.1314	1.3737e-07	0.681842	0.000360444	0.226597	0.0689583	6.15755e-06
BRCA	0.000414703	NA	0.957986	0.00448609	0.00958338	0.0148068	0.27874	0.000144783	0.525483	0.032835	0.00627443	0.011369	4.65117e-07	2.14939e-07	0.0426729	0.0612552	0.0256648	0.0607906	0.146528	0.00243515	0.926305	0.00182177	6.72643e-05
CESC	0.00140711	0.957986	NA	0.145161	0.185603	4.0009e-07	0.65335	0.0174629	0.0276733	0.32814	0.531407	0.23892	0.858139	0.00429081	0.218547	0.440735	0.416147	0.0115221	0.0371838	0.885612	0.130988	1	1.21786e-07
CHOL	0.0541307	0.00448609	0.145161	NA	0.0956093	0.0377761	0.731429	0.000324324	0.569868	0.146502	0.238027	6.06626e-13	0.0283094	0.000446449	0.0447819	0.0390253	0.299447	0.00378656	0.900649	0.221411	0.0466289	0.172732	0.0358868
COAD	2.2714e-06	0.00958338	0.185603	0.0956093	NA	0.000887768	0.308711	0.0491875	0.765026	0.71919	0.52263	0.613035	0.0720935	0.00629134	0.0147323	0.602056	0.95092	0	0.0928018	9.26916e-08	0.00443478	0.662229	0.0327807
ESCA	3.37194e-06	0.0148068	4.0009e-07	0.0377761	0.000887768	NA	0.230704	7.59478e-05	0.27045	0.00847769	0.0266726	0.540561	0.00166181	2.84633e-05	0.037488	0.030736	0.137383	0.000113164	0.906482	0.00551348	0.12127	0.0647445	1.93604e-06
GBM	0.975178	0.27874	0.65335	0.731429	0.308711	0.230704	NA	0.615388	0.599366	0.0753611	0.360405	0.0899326	0.477067	0.13666	0.565913	0.0113263	0.713577	0.146709	0.670118	0.0839691	0.743369	0.152326	0.623219
HNSC	0.0535473	0.000144783	0.0174629	0.000324324	0.0491875	7.59478e-05	0.615388	NA	0.0466779	0.000217192	0.0133011	0.065301	0.0438812	0.000222408	0.0340832	0.886184	0.966927	0.25458	0.0643838	0.522451	0.0862247	0.0477589	0.642825
KICH	0.12336	0.525483	0.0276733	0.569868	0.765026	0.27045	0.599366	0.0466779	NA	0.129035	0.151017	0.320713	0.209109	0.33282	0.337153	0.0367613	0.217253	0.582113	0.0717961	0.133033	0.413086	0.6548	0.0138072
KIRC	0.941092	0.032835	0.32814	0.146502	0.71919	0.00847769	0.0753611	0.000217192	0.129035	NA	2.8777e-13	0.716038	0.14328	0.173385	0.861128	0.0977385	0.0638044	0.240894	0.161129	0.368684	0.481072	0.216452	0.719282
KIRP	0.089136	0.00627443	0.531407	0.238027	0.52263	0.0266726	0.360405	0.0133011	0.151017	2.8777e-13	NA	0.627583	0.0120452	0.381365	0.317988	0.342579	0.405231	0.119179	0.885933	0.410411	0.392332	0.0293725	0.275325
LIHC	0.0821062	0.011369	0.23892	6.06626e-13	0.613035	0.540561	0.0899326	0.065301	0.320713	0.716038	0.627583	NA	0.0105389	0.00678489	0.0217589	0.0155406	0.0978592	0.133245	0.895491	0.304787	0.185767	0.536707	0.308593
LUAD	0.00125481	4.65117e-07	0.858139	0.0283094	0.0720935	0.00166181	0.477067	0.0438812	0.209109	0.14328	0.0120452	0.0105389	NA	2.02993e-12	0.0493203	0.969784	0.00590696	0.0792293	0.211689	0.000841601	0.258458	0.00772846	0.000554031
LUSC	0.000759544	2.14939e-07	0.00429081	0.000446449	0.00629134	2.84633e-05	0.13666	0.000222408	0.33282	0.173385	0.381365	0.00678489	2.02993e-12	NA	0.12948	0.130405	0.508338	0.00796448	0.165706	0.479266	0.375303	0.0120381	0.000703685
PAAD	0.0481816	0.0426729	0.218547	0.0447819	0.0147323	0.037488	0.565913	0.0340832	0.337153	0.861128	0.317988	0.0217589	0.0493203	0.12948	NA	0.891917	0.988218	0.00500798	0.954964	0.438573	0.0226618	0.921336	0.334625
PCPG	0.719354	0.0612552	0.440735	0.0390253	0.602056	0.030736	0.0113263	0.886184	0.0367613	0.0977385	0.342579	0.0155406	0.969784	0.130405	0.891917	NA	0.602482	0.580688	0.0304091	0.756437	0.524049	0.408184	0.582188
PRAD	0.1314	0.0256648	0.416147	0.299447	0.95092	0.137383	0.713577	0.966927	0.217253	0.0638044	0.405231	0.0978592	0.00590696	0.508338	0.988218	0.602482	NA	0.76685	0.0475624	7.94116e-05	0.120505	0.405275	0.0500191
READ	1.3737e-07	0.0607906	0.0115221	0.00378656	0	0.000113164	0.146709	0.25458	0.582113	0.240894	0.119179	0.133245	0.0792293	0.00796448	0.00500798	0.580688	0.76685	NA	0.076338	6.86531e-06	0.00405192	0.602434	0.00013473
SARC	0.681842	0.146528	0.0371838	0.900649	0.0928018	0.906482	0.670118	0.0643838	0.0717961	0.161129	0.885933	0.895491	0.211689	0.165706	0.954964	0.0304091	0.0475624	0.076338	NA	0.709404	0.143643	0.865456	0.11214
STAD	0.000360444	0.00243515	0.885612	0.221411	9.26916e-08	0.00551348	0.0839691	0.522451	0.133033	0.368684	0.410411	0.304787	0.000841601	0.479266	0.438573	0.756437	7.94116e-05	6.86531e-06	0.709404	NA	0.499272	0.477687	0.00144657
THCA	0.226597	0.926305	0.130988	0.0466289	0.00443478	0.12127	0.743369	0.0862247	0.413086	0.481072	0.392332	0.185767	0.258458	0.375303	0.0226618	0.524049	0.120505	0.00405192	0.143643	0.499272	NA	0.394208	0.408
THYM	0.0689583	0.00182177	1	0.172732	0.662229	0.0647445	0.152326	0.0477589	0.6548	0.216452	0.0293725	0.536707	0.00772846	0.0120381	0.921336	0.408184	0.405275	0.602434	0.865456	0.477687	0.394208	NA	0.852327
UCEC	6.15755e-06	6.72643e-05	1.21786e-07	0.0358868	0.0327807	1.93604e-06	0.623219	0.642825	0.0138072	0.719282	0.275325	0.308593	0.000554031	0.000703685	0.334625	0.582188	0.0500191	0.00013473	0.11214	0.00144657	0.408	0.852327	NA
