# Supplementary material for: Pan-Cancer Insights: A Study of Microbial Metabolite Receptors in Malignancy Dynamics
Source: Cancers (Basel). 2024 Dec 15;16(24):4178. doi: 10.3390/cancers16244178 (PMC11674037; doi:10.3390/cancers16244178)
Supplement: Supplementary file 1 [file cancers-16-04178-s001.zip › Supplementary Table S3.xlsx]

## Sheet: Supplementary Table S3
TNFRSF14
TP53
PICALM
PIK3CA
PIK3CB
PIK3R1
PIM1
SETD2
SF3B1
SFPQ
SH2B3
TP63
TRAF7
TRRAP
PLCG1
PMS2
POLD1
POLE
SIX1
SLC34A2
SMAD2
TSC1
POT1
POU2AF1
POU5F1
SMAD3
SMAD4
SMARCA4
TSC2
PPARG
PPM1D
PPP2R1A
U2AF1
PPP6C
PRDM1
PRDM16
SMARCB1
SMO
UBR5
USP8
PREX2
PRKACA
PRKAR1A
PSIP1
PTCH1
SOCS1
VHL
WAS
WIF1
WT1
PTEN
PTK6
SPEN
XPO1
ZBTB16
ZFHX3
ZRSR2
PTPN11
SPOP
SRC
PTPN13
PTPRB
SRSF2
PTPRT
QKI
RABEP1
RAC1
STAG2
STAT3
RAD21
RAF1
RANBP2
RAP1GDS1
RB1
STAT5B
RBM10
RECQL4
RET
STK11
RHOA
RHOH
RNF213
RNF43
ROS1
RPL5
SUFU
SUZ12
RUNX1T1
SALL4
TBL1XR1
TBX3
TCF7L2
PBRM1
PBX1
PDCD1LG2
PDGFRA
PER1
SDHA
SETBP1
TCL1A
TENT5C
TERT
TET1
PHF6
PHOX2B
TET2
TFE3
TGFBR2
TNFAIP3
GATA3
GNA11
GNAQ
GNAS
GPC3
GRIN2A
H3F3A
MET
MLH1
AKT1
ALDH2
ALK
AMER1
APC
APOBEC3B
CSF3R
CTCF
CTNNB1
H3F3B
HEY1
HIF1A
HIP1
HIST1H3B
HNF1A
MLLT10
MPL
AR
ARHGAP26
ARHGAP35
CUX1
CXCR4
CYLD
HNRNPA2B1
HOXA11
HRAS
IDH1
MSH2
MSH6
ARID1A
ARID1B
DAXX
DDB2
IDH2
IKBKB
IKZF1
MTOR
MYC
ARID2
ARNT
ASXL1
ATM
DDIT3
DDR2
DDX10
DDX3X
DDX5
DDX6
IL6ST
IL7R
NRAS
NT5C2
NTRK1
ATP1A1
ATP2B3
ATR
ATRX
AXIN1
DICER1
DNM2
DNMT3A
IRS4
JAK1
JAK2
MYCN
MYD88
MYOD1
AXIN2
B2M
BAP1
BARD1
DROSHA
EBF1
EGFR
EIF3E
JAK3
KDM5C
KDM6A
NF1
NF2
NFE2L2
NFKBIE
NONO
BCL10
BCL11A
BCL9
BCL9L
BCOR
BCORL1
ELF4
ELK4
ELL
EML4
EP300
EPAS1
KDR
KEAP1
KIT
KLF4
KMT2A
NTRK3
BIRC3
BLM
BMPR1A
BRAF
BRCA1
BRCA2
EPS15
ERBB2
ERBB3
ERBB4
ERCC2
ERCC3
ERCC4
KMT2C
KMT2D
NAB2
NCOA2
NCOR1
BRD4
BRIP1
BTK
BUB1B
CACNA1D
CALR
ERCC5
ERG
ESR1
ETNK1
ETV6
EWSR1
KNL1
KRAS
LATS1
NOTCH1
NOTCH2
CAMTA1
CARD11
CARS
CASP8
CBFA2T3
CBFB
CBL
EZH2
EZR
LATS2
LCK
LEF1
PAFAH1B2
PAX3
PAX5
PAX7
PAX8
CBLB
CCDC6
CCNB1IP1
CCND1
CCND2
CCNE1
CD79A
CD79B
CDC73
FANCD2
FAS
FAT1
FAT4
FBXO11
LIFR
LMNA
LRP1B
LZTR1
MAP2K1
NCOR2
NDRG1
CDH1
CDH11
CDK12
CDK4
CDK6
CDKN1B
FBXW7
FCGR2B
FES
FGFR1
MAP2K2
MAP2K4
NPM1
CDKN2A
CDKN2C
FGFR2
FGFR3
FGFR4
FHIT
FLT3
FLT4
MAP3K1
CEBPA
FOXA1
FOXL2
FUBP1
FUS
MAP3K13
MAPK1
MAX
ABI1
ABL1
ACKR3
ACSL6
ACVR1
CHD4
CHEK2
CIC
CIITA
CLTC
GAS7
GATA1
GATA2
MED12
MEN1
ACVR2A
AFF4
AKAP9
CLTCL1
CNBP
CNOT3
CREB3L1
CREB3L2
CREBBP
CRTC1
CSMD3
FAT3
CDH10
NBEA
BCL2
BIRC6
HLA-A
NSD1
FAM135B
MUC6
RGS7
CTNNA2
PTPRD
CTNND2
PABPC1
BTG1
RGPD3
MYH9
SOX9
USP6
RUNX1
ELF3
MGA
DCC
MYH11
H3-3A
CDKN1A
ZMYM3
ZEB1
POLQ
MECOM
PRKCB
SGK1
ROBO2
PCBP1
GTF2I
ID3
P2RY8
BTG2
IRF4
BCLAF1
HLA-B
GRM3
FOXO1
MEF2B
CHD2
EIF1AX
RASA1
TMSB4X
FN1
H3C2
USP9X
PTPRC
FBLN2
RXRA
NIPBL
CADM2
ZNF521
KLF5
EPHA7
MB21D2
STAT6
BCR
CCND3
RPS6KA3
ASXL2
PARP4
CMTR2
CUL3
ZNF750
NFKB2
CRNKL1
BCL6
BCL2L12
TAF1L
BRD7
BCL7A
NFKBIA
SP140
PRKD2
ATF7IP
TGIF1
ZFP36L1
GNA13
AFDN
AJUBA
EPHA3
SETD1B
CNTRL
FOXA2
ARHGAP5
CNOT9
TOP1
POU2F2
INPPL1
DCAF12L2
MSN
ABL2
ANK1
SETDB1
SOX17
ZNF626
RHPN2
ZNF429
PTPRK
FAM174B
TCF12
IKZF3
PTPN14
RPL10
MAML2
ZBTB20
KAT6B
ELN
SIRPA
NSD2
COL1A1
PTPRU
ZNF208
KMT2B
ARHGEF10
TFAP4
SMURF2
TRIP11
CD209
TNC
SOS1
TRIM49C
ZNF721
SAMHD1
DTX1
ULK1
ZNF93
MED23
RRAGC
NIN
NUMA1
MUC20
HCAR3
KNSTRN
COL6A3
DCSTAMP
ZNF680
FMN2
HDAC4
CYP2C8
SMC1A
DGCR8
CASZ1
MAP2K7
EFTUD2
ETV1
ZNF814
LDB1
ARAF
EPHA2
DHX9
SOHLH2
KLF6
PER3
IRF1
KAT6A
RPS3A
BMP6
DUSP16
PLAG1
EIF4A2
NUP214
ING1
DIS3
AKT3
HOXC13
USP13
KLHL6
CD58
JUN
HSPG2
TCF4
FCGBP
EGR2
RBM39
CPEB3
WNK2
KDM3B
PRKCD
PTMA
NKX2-1
BCL11B
PCMTD1
IRAK1
ZXDB
MYEOV
LYN
NXF1
CLIP1
RRAS2
FLCN
NRG1
GNAI2
PPP3CA
ZNF90
FBN2
TGFBR1
TLL1
PRDM2
ACSM3
CREM
SUSD2
ARHGEF10L
FGD1
GPC5
KMT5A
TOP2A
SDCBP
NUTM1
RRN3
MDM2
ITGAV
PDGFRB
CYSLTR2
CSF1R
TAL1
ANKRD11
KIF5B
PSPC1
ZNF395
GPAA1
ACSL3
FH
SMARCA1
UBXN11
DSP
NFATC2
MYO5A
RELA
ZBTB7B
PTPN6
LSM14A
SNX29
NT5C3A
FOXP1
SLC35E2A
NCAPH
NRK
RIPK1
FAT2
ZCRB1
RASA2
CSPG4
U2AF2
NSD3
HSP90AA1
RBM38
TRIM33
MDM4
RBM15
MLLT3
CDX2
CD274
RNF6
BAZ1A
TFRC
TRAF3
RBFOX1
LTB
ZNF799
ZNF780A
GMPS
TSHR
ACVR1B
ZNRF3
ABCC4
ALPK1
NPRL2
RPL22
ZNF331
FCRL4
NVL
MSI2
LPA
TRPM8
PEG3
FANCF
USP7
ATG7
MDGA2
COL6A6
PDE4DIP
PTPN3
HLA-C
ZBTB48
COL2A1
NUTM2D
SMARCA2
SRGAP3
SIN3A
ARHGEF12
DOT1L
MARK2
ZMYM2
MLLT6
GLI1
CCR7
MLLT1
PML
RSPO2
FGD5
FANCC
CANT1
ETV5
PWWP2A
ETV4
LRIG3
PCM1
MAF
TAL2
TRIM24
FOXO3
TFEB
TPR
S100A7
HSP90AB1
UBE2A
STIL
CHRDL1
SOX21
NFIB
TEC
SMARCD1
AFF1
MACC1
ESRRA
MIB2
TAF15
ZNF274
KDSR
TFG
REST
ACD
ACLY
ACO1
ACO2
ACTN1
ACTN3
ACTR2
ACTR3
AGGF1
AGL
AIMP2
ALDOA
ALDOB
ALDOC
AMOT
ANG
ANGPT1
ANGPT2
ANGPTL4
ANPEP
APAF1
APEX1
APEX2
AREG
ARF6
ARHGDIA
ARHGEF7
ARRDC3
ASB1
ATP5A1
ATP5B
ATP5C1
ATP5F1
ATP5G1
ATP5G2
ATP5G3
ATP5H
ATP5I
ATP5J
ATP5J2
ATP5L
ATP5O
ATRIP
ATXN3
AURKB
BAD
BAIAP2
BAK1
BAX
BBC3
BCAR1
BCL2A1
BCL2L1
BCL2L10
BCL2L2
BID
BIK
BIRC5
BLC
BMI1
BMP2
BNIP3
BNIP3L
BOK
BPGM
CAPN1
CAPN2
CASP1
CASP10
CASP14
CASP2
CASP3
CASP4
CASP5
CASP6
CASP7
CASP9
CAV1
CBX3
CCL15
CCL2
CCNB1
CCNB2
CCNF
CCNG1
CCNH
CCNO
CD82
CDC16
CDC20
CDC25A
CDC25C
CDC42
CDC6
CDK1
CDK2
CDK7
CDKN2B
CDKN2D
CDKN3
CFL1
CFLAR
CHEK1
CHUK
CIB1
COL4A3
COX4I1
COX5A
COX5B
COX6A1
COX6A2
COX6B1
COX6C
COX7A2
COX7A2L
COX7B
COX8A
CRADD
CRK
CRY1
CTSB
CTSK
CTSL
CTTN
CXCL11
CXCL12
CXCL13
CXCL14
CXCL3
CXCL5
CXCL6
CXCL9
CYB561D1
CYC1
CS
CSF1
CSF3
CSNK2A2
CST7
DAPK1
DCLRE1C
DDB1
DEDD
DEDD2
DIAPH1
DKC1
DLAT
DLD
DLST
DMC1
DNAJB1
DNMT1
DPP4
E2F1
E2F3
EDIL3
EDN1
EGF
EGR1
ELK1
EME1
ENAH
ENO1
ENO2
ENO3
ERCC1
ERCC6
ERCC8
EREG
ETS1
ETS2
EXO1
F3
FADD
FANCA
FANCG
FAP
FASLG
FBP1
FBP2
FEN1
FGF1
FGF2
FLT1
FOS
FOXD3
FST
G6PC
G6PC3
G6PD
GADD45A
GADD45B
GADD45G
GALM
GAR1
GBE1
GCK
GPI
GSK3A
GSK3B
GYS1
GYS2
H2AFX
H6PD
HDAC1
HDAC2
HDAC3
HDAC5
HDAC6
HDAC7
HGF
HIC1
HK2
HK3
HRK
HSPA1A
HSPA1B
HSPA1L
HTATIP2
HUS1
ICAM1
ICAM3
IDH3A
IDH3B
IDH3G
IFNG
IGF1
IGF1R
IGF2R
IGFBP2
IGFBP7
IKBKE
IL10
IL13
IL15
IL6
IL7
ILK
ITGA4
ITGAM
ITGB1
ITGB2
ITGB3
JAG1
JUNB
JUND
KAT2B
KAT5
KISS1
KITLG
LIG1
LIG3
LIG4
LIMK1
LRP5L
LTA
MAD1L1
MCL1
MCM2
MCM3
MCM4
MCM5
MDC1
MDH1
MDH1B
MDH2
METAP2
MGMT
MIF
MLH3
MMP1
MMP10
MMP11
MMP12
MMP13
MMP14
MMP2
MMP3
MMP7
MMP9
MMS19
MPG
MSH3
MSH4
MSH5
MTA1
MUS81
MUTYH
MYB
MYCL
MYH10
MYL9
MYLK
NAP1L1
NBN
NCOA1
NCOA3
NCOA6
NDUFA1
NDUFA10
NDUFA11
NDUFA2
NDUFA3
NDUFA4
NDUFA5
NDUFA6
NDUFA8
NDUFAB1
NDUFB10
NDUFB2
NDUFB3
NDUFB4
NDUFB5
NDUFB6
NDUFB7
NDUFB8
NDUFB9
NDUFC1
NDUFC2
NDUFS1
NDUFS2
NDUFS3
NDUFS4
NDUFS5
NDUFS6
NDUFS7
NDUFS8
NDUFV1
NDUFV2
NDUFV3
NEIL1
NEIL2
NEIL3
NFKB1
NFKBIB
NFKBIZ
NGF
NGFR
NHP2
NME4
NOD1
NOP10
NOS3
NOXA
NR4A3
NRP1
NRP2
NTHL1
OGDH
OGG1
PAK1
PAK4
PARP1
PARP2
PARP3
PC
PCK1
PCK2
PCNA
PDHA1
PDHB
PDK1
PDK2
PDK3
PDK4
PDP2
PDPR
PEA15
PECAM1
PF4
PFKL
PFN1
PGF
PGK1
PGK2
PGLS
PGM1
PGM2
PGM3
PHKA1
PHKB
PHKG1
PHKG2
PIDD1
PIF1
PIGF
PIK3C2A
PINX1
PKLR
PLAUR
PLD1
PLK1
PMS1
PNKP
POLB
POLD3
POLL
PPA1
PPARGC1B
PPBP
PPP2R1B
PRC1
PRKCA
PRKDC
PROK2
PRPS1
PRPS1L1
PRPS2
PTGES3
PTK2
PTK2B
PTN
PTPN1
PTTG1
PXN
PYCARD
PYGL
PYGM
RAC2
RAD1
RAD17
RAD18
RAD23A
RAD23B
RAD50
RAD51
RAD51B
RAD51C
RAD51D
RAD52
RAD54L
RAD9A
RAP1A
RARA
RASSF1
RBBP8
RBKS
RBL2
RDX
REL
RELB
REV1
RFC1
RHO
RHOB
RHOC
RIPK2
RND3
RNF168
RNF8
RNU11
ROCK1
RORB
RPA1
RPA3
RPE
RPIA
RTEL1
RUNX3
S100A4
SART1
SDHB
SDHC
SDHD
SERPINB5
SERPINE1
SERPINF1
SH3PXD2A
SIRT1
SLC25A25
SLK
SLX4
SMG6
SMUG1
SNAI1
SNAI2
SNAI3
SOCS3
SP1
SPHK1
SSB
STAT1
STMN1
SUCLA2
SUCLG1
SUCLG2
SUMO1
SVIL
TADA3
TALDO1
TBK1
TCF20
TCF3
TDG
TEP1
TERF1
TERF2
TERF2IP
TGFB1
TIMP1
TIMP2
TINF2
TKT
TLN1
TNF
TNFRSF10A
TNFRSF10B
TNFRSF10C
TNFRSF10D
TNFRSF1A
TNFRSF1B
TNFRSF21
TNFSF4
TNFSF8
TNKS
TNKS2
TOPBP1
TP53AIP1
TP53BP2
TP73
TPI1
TRADD
TRAF1
TRAF2
TWIST1
TWIST2
TYMP
UGP2
UNG
UQCR11
UQCRC1
UQCRC2
UQCRFS1
UQCRH
UQCRQ
VASP
VCL
VEGFA
VEGFB
VEGFC
VEGFD
VIM
WASF1
WASF2
WASL
WEE1
WIPF1
WRAP53
WWOX
XAB2
XPA
XPC
XRCC1
XRCC2
XRCC3
XRCC4
XRCC5
XRCC6
ZEB2
ZHX2
