# Supplementary material for: Pan-Cancer Insights: A Study of Microbial Metabolite Receptors in Malignancy Dynamics
Source: Cancers (Basel). 2024 Dec 15;16(24):4178. doi: 10.3390/cancers16244178 (PMC11674037; doi:10.3390/cancers16244178)
Supplement: Supplementary file 1 [file cancers-16-04178-s001.zip › Supplementary Table S4.xlsx]

## Sheet: Supplementary Table S4
Var1	Var2	Correlation	P_Value
CHRM2	ROS1	0.0746362	0.728888
CHRM2	MYH11	0.148812	0.487691
CHRM2	PYGM	0.249949	0.238822
CHRM2	CASP14	-0.00561517	0.979225
CHRM2	MMP11	-0.570253	0.00362019
CHRM2	NKX2-1	0.301721	0.151897
CHRM2	FAM135B	0.548035	0.0055638
CHRM2	MYL9	0.0824683	0.701648
CHRM2	CSF3	-0.125856	0.557882
CHRM2	MYLK	0.257112	0.225181
CHRM2	WIF1	0.210387	0.32376
CHRM2	NTRK3	0.378249	0.0683786
CHRM2	IL6	0.121169	0.572755
CHRM2	VEGFD	0.20829	0.328715
CHRM2	NR4A3	0.335116	0.109428
CHRM2	ZBTB16	0.339745	0.104315
CHRM2	CDKN2A	-0.0577326	0.788734
CHRM2	CHRDL1	0.0335364	0.876375
CHRM2	EPHA7	0.144641	0.500105
CHRM2	PDK4	0.336784	0.107565
CHRM2	FOXA2	-0.0701923	0.744488
CHRM2	CTNNA2	0.276655	0.190639
CHRM2	TERT	-0.180006	0.399969
CHRM2	RSPO2	0.755034	2.01e-05
CHRM2	CXCL5	-0.302431	0.150889
CHRM2	CDX2	-0.355733	0.0880051
CHRM2	FOXL2	-0.537237	0.00678619
CHRM2	COL2A1	0.0412847	0.848105
CHRM2	SALL4	-0.312899	0.136559
CHRM2	EGR1	0.233472	0.272215
CHRM2	TCL1A	0.190124	0.373549
CHRM2	SOX17	0.307692	0.143558
CHRM2	MMP13	-0.164365	0.442799
CHRM2	FOS	0.25453	0.230037
CHRM2	CXCL11	-0.380545	0.066583
CHRM2	FBN2	-0.0669359	0.755982
CHRM2	RBFOX1	0.151492	0.479796
CHRM2	GYS2	0.300156	0.154138
CHRM2	CCL2	0.0490385	0.819996
CHRM2	TWIST2	-0.250125	0.238479
CHRM2	MMP1	-0.198107	0.35343
CHRM2	MYEOV	-0.194404	0.362681
CHRM2	PEG3	0.36627	0.0783534
CHRM2	NBEA	0.510288	0.0108437
CHRM2	IL13	0.0786619	0.714844
CHRM2	FCRL4	0.279064	0.186647
CHRM2	KLF4	0.348077	0.0955578
CHRM2	CDK1	-0.387924	0.0610556
CHRM2	HOXC13	-0.574975	0.00329146
CHRM2	SVIL	0.240344	0.257944
CHRM2	CADM2	0.489538	0.0151829
CHRM2	POLQ	-0.287459	0.173189
CHRM2	PRKCB	0.504907	0.0118559
CHRM2	CDC20	-0.448738	0.0278434
CHRM2	CD79B	-0.0173077	0.936023
CHRM2	CXCL12	0.200412	0.347743
CHRM2	RHOB	0.249023	0.240623
CHRM2	XRCC2	-0.591988	0.00230791
CHRM2	SLC25A25	0.151215	0.480607
CHRM2	ELN	0.159777	0.455806
CHRM2	FGFR1	0.23941	0.259853
CHRM2	PLK1	-0.280415	0.184433
CHRM2	RORB	0.366926	0.0777802
CHRM2	SOCS3	0.283378	0.179644
CHRM2	EXO1	-0.371033	0.0742635
CHRM2	NEIL3	-0.146025	0.495967
CHRM2	EBF1	0.0204944	0.924274
CHRM2	TOP2A	-0.303844	0.148894
CHRM2	EGR2	0.0129565	0.952086
CHRM2	FOXD3	-0.0432044	0.841127
CHRM2	AURKB	-0.433074	0.0345222
CHRM2	BIRC5	-0.33246	0.112444
CHRM2	ZEB1	0.272166	0.19823
CHRM2	DDR2	-0.148585	0.488362
CHRM2	FBLN2	-0.156204	0.466075
CHRM2	RUNX1T1	0.258148	0.223253
CHRM2	FGF2	0.324007	0.122448
CHRM2	STIL	-0.377788	0.0687434
CHRM2	PTPRD	0.437983	0.0323051
CHRM2	GATA1	0.429305	0.036305
CHRM2	NCAPH	-0.344399	0.0993529
CHRM2	PER1	0.48488	0.0163299
CHRM2	GADD45B	0.319379	0.128193
CHRM2	BUB1B	-0.278218	0.188041
CHRM2	DCSTAMP	0.0934993	0.663887
CHRM2	EPHA3	0.30341	0.149504
CHRM2	IGF1	0.351779	0.0918472
CHRM2	CCNB2	-0.347154	0.0964995
CHRM2	CCNB1	-0.474539	0.0191304
CHRM2	BRIP1	-0.156128	0.466295
CHRM2	RECQL4	-0.425702	0.0380766
CHRM2	BTG2	0.0870755	0.685787
CHRM2	CDC25C	-0.145706	0.496919
CHRM2	CD79A	0.283378	0.179644
CHRM2	ETV4	-0.656061	0.000499466
CHRM2	JUN	0.153846	0.472915
CHRM2	SIX1	-0.521189	0.00901126
CHRM2	KNL1	-0.299938	0.154452
CHRM2	PDGFRA	-0.2179	0.306374
CHRM2	CCNE1	-0.286978	0.173941
CHRM2	FAT3	0.416603	0.0428564
CHRM2	CDC6	-0.226348	0.287527
CHRM2	PREX2	0.4375	0.0325181
CHRM2	ESR1	0.342817	0.101019
CHRM2	MCM2	-0.451852	0.0266485
CHRM2	PKLR	-0.137292	0.522351
CHRM2	CXCL9	-0.150428	0.482922
CHRM2	RAD54L	-0.425218	0.0383198
CHRM2	CSPG4	0.0221144	0.918307
CHRM2	HDAC4	0.142064	0.507852
CHRM2	CCND2	-0.0538462	0.802672
CHRM2	JUNB	0.0777392	0.718055
CHRM2	CASP5	0.294616	0.16226
CHRM2	BRCA2	-0.0964318	0.653976
CHRM2	MYCN	-0.373935	0.0718524
CHRM2	CDC25A	-0.441749	0.0306822
CHRM2	PAX5	0.323077	0.123588
CHRM2	BLM	-0.140208	0.513468
CHRM2	SGK1	0.260577	0.218774
CHRM2	PRDM16	-0.0240385	0.911225
CHRM2	GAS7	0.457313	0.024652
CHRM2	PIF1	-0.432565	0.0347587
CHRM2	HGF	0.0647827	0.763611
CHRM2	PTTG1	-0.267586	0.206186
CHRM2	FLT3	0.508295	0.01121
CHRM2	E2F1	-0.0826558	0.701
CHRM2	WEE1	-0.0896874	0.676852
CHRM2	RAD51	-0.384884	0.063288
CHRM2	FAT4	0.314869	0.133974
CHRM2	ALDH2	0.329562	0.115804
CHRM2	LPA	0.00469613	0.982625
CHRM2	TAL2	-0.632692	0.000907536
CHRM2	LIFR	0.370297	0.0748842
CHRM2	NFKBIZ	0.31651	0.13185
CHRM2	SOX21	-0.13436	0.531355
CHRM2	MMP9	-0.042154	0.844944
CHRM2	PRC1	-0.33265	0.112227
CHRM2	CDKN3	-0.230518	0.2785
CHRM2	TLN1	0.308654	0.142247
CHRM2	CAV1	-0.0336323	0.876023
CHRM2	STMN1	-0.0691075	0.748311
CHRM2	COL4A3	0.00711804	0.973667
CHRM2	KISS1	-0.0664473	0.757711
CHRM2	CXCL13	0.300552	0.153569
CHRM2	ILK	0.108311	0.61442
CHRM2	TYMP	-0.220185	0.301204
CHRM2	CHEK1	-0.55012	0.00535046
CHRM2	EZH2	-0.458281	0.0243113
CHRM2	ZEB2	0.250874	0.237029
CHRM2	FANCD2	-0.387924	0.0610556
CHRM2	JUND	0.330769	0.114396
CHRM2	TENT5C	0.622117	0.0011709
CHRM2	TNFAIP3	0.217271	0.307807
CHRM2	KLF6	0.435801	0.0332762
CHRM2	MYC	-0.3125	0.137086
CHRM2	PROK2	0.216346	0.309922
CHRM2	TP73	-0.465856	0.0217722
CHRM2	GLI1	-0.415296	0.0435798
CHRM2	VCL	0.196298	0.357932
CHRM2	APOBEC3B	-0.273666	0.195671
CHRM2	AR	0.335402	0.109107
CHRM2	FEN1	-0.307298	0.144098
CHRM2	ZBTB20	0.248689	0.241275
CHRM2	NGFR	0.12765	0.552236
CHRM2	RND3	0.243912	0.250729
CHRM2	MYB	-0.130452	0.543473
CHRM2	AREG	0.11354	0.597327
CHRM2	NFATC2	0.221544	0.298154
CHRM2	CREM	0.0917592	0.669794
CHRM2	GPC5	0.19456	0.36229
CHRM2	RBKS	0.308066	0.143047
CHRM2	SOX9	-0.542869	0.00612331
CHRM2	ABL1	0.127176	0.553727
CHRM2	IRF4	0.289106	0.17063
CHRM2	NGF	0.128009	0.551111
CHRM2	MCM4	-0.301492	0.152224
CHRM2	GRIN2A	0.159226	0.457381
CHRM2	ITGB3	0.369369	0.0756734
CHRM2	ETS2	0.264862	0.211019
CHRM2	CCNF	-0.153419	0.47416
CHRM2	NRP2	0.354808	0.0888933
CHRM2	BRCA1	-0.369832	0.0752794
CHRM2	PTCH1	-0.0446709	0.835805
CHRM2	LATS2	-0.00384615	0.985769
CHRM2	KNSTRN	-0.243468	0.251618
CHRM2	CDKN1A	0.602423	0.00183834
CHRM2	IL6ST	0.542873	0.00612296
CHRM2	AKT3	0.240385	0.257861
CHRM2	ANG	0.260132	0.21959
CHRM2	TGFBR2	0.098229	0.64793
CHRM2	CXCR4	0.0817259	0.704216
CHRM2	HSPG2	-0.207569	0.330431
CHRM2	AXIN2	-0.229808	0.280025
CHRM2	NFIB	0.245145	0.248265
CHRM2	TFRC	-0.118775	0.580418
CHRM2	MPL	-0.0865385	0.68763
CHRM2	PRDM1	0.499332	0.0129852
CHRM2	BCL2	0.0796132	0.711539
CHRM2	TIMP2	0.131429	0.540432
CHRM2	POLD1	-0.55286	0.00508055
CHRM2	ACTN3	0.118759	0.580467
CHRM2	ANGPT1	0.132431	0.537321
CHRM2	POU5F1	-0.179799	0.400521
CHRM2	PER3	0.684701	0.000223536
CHRM2	CD209	0.240195	0.258248
CHRM2	SETBP1	0.515622	0.00991212
CHRM2	SPHK1	-0.550937	0.00526883
CHRM2	CREB3L1	0.172539	0.420119
CHRM2	KIT	0.25292	0.233099
CHRM2	FAP	-0.462099	0.0230032
CHRM2	RAP1A	0.49064	0.0149213
CHRM2	ZNF331	0.327911	0.117751
CHRM2	RHOH	0.157812	0.461437
CHRM2	ACTN1	0.163462	0.445344
CHRM2	SNAI3	0.547224	0.00564876
CHRM2	POU2AF1	0.145512	0.497499
CHRM2	PCNA	-0.491566	0.0147045
CHRM2	TAL1	0.116464	0.587855
CHRM2	BCL2L2	0.413259	0.0447262
CHRM2	PGF	-0.562996	0.00417927
CHRM2	ZNF521	-0.0826923	0.700874
CHRM2	P2RY8	0.25231	0.234266
CHRM2	MIF	-0.274943	0.193509
CHRM2	MSH5	-0.772162	9.86e-06
CHRM2	TFEB	0.285863	0.175693
CHRM2	EPHA2	0.243437	0.251681
CHRM2	ZNF93	-0.554053	0.00496666
CHRM2	TNFSF8	0.516185	0.00981773
CHRM2	PECAM1	0.0901657	0.67522
CHRM2	SERPINF1	-0.103315	0.630938
CHRM2	CST7	0.22172	0.29776
CHRM2	FANCG	-0.749846	2.46e-05
CHRM2	VIM	-0.0178453	0.93404
CHRM2	LIG1	-0.350145	0.0934718
CHRM2	CASP2	-0.520732	0.00908261
CHRM2	ABCC4	0.031893	0.88239
CHRM2	LTB	0.112622	0.600312
CHRM2	AJUBA	-0.467418	0.0212763
CHRM2	MYCL	-0.0449214	0.834897
CHRM2	MMP2	-0.249302	0.240079
CHRM2	BPGM	-0.0685635	0.750231
CHRM2	TFAP4	-0.535075	0.00705608
CHRM2	EME1	-0.254396	0.23029
CHRM2	NSD2	-0.110111	0.608512
CHRM2	CPEB3	0.754923	2.01e-05
CHRM2	MEN1	-0.357334	0.0864839
CHRM2	PIM1	0.428846	0.036527
CHRM2	POU2F2	0.2482	0.242231
CHRM2	SMUG1	0.0707626	0.74248
CHRM2	TCF4	0.172422	0.42044
CHRM2	ZFP36L1	0.0454382	0.833023
CHRM2	RAD18	-0.496194	0.0136588
CHRM2	TNFRSF10D	0.230233	0.279111
CHRM2	LMNA	-0.0721154	0.737725
CHRM2	TOPBP1	-0.335829	0.108628
CHRM2	SNAI1	-0.151923	0.478532
CHRM2	GCK	-0.0147106	0.945608
CHRM2	STAT5B	0.358275	0.0855991
CHRM2	PPARGC1B	0.601105	0.00189276
CHRM2	ERBB2	-0.0358796	0.867808
CHRM2	ERG	0.0711804	0.74101
CHRM2	GADD45A	0.0653846	0.761476
CHRM2	PBX1	0	1
CHRM2	PCK2	0.160229	0.454515
CHRM2	ASB1	0.076479	0.722448
CHRM2	MSH2	-0.501648	0.0125058
CHRM2	HEY1	-0.105043	0.625203
CHRM2	FGD5	-0.00635158	0.976501
CHRM2	FANCA	-0.343695	0.100092
CHRM2	DNMT1	-0.164476	0.442486
CHRM2	PLAG1	-0.0518262	0.809941
CHRM2	MCL1	0.503312	0.0121704
CHRM2	CEBPA	0.124044	0.56361
CHRM2	SPOP	0.385083	0.0631402
CHRM2	ENO1	-0.347008	0.0966494
CHRM2	CBFA2T3	0.525962	0.00829411
CHRM2	NFKBIA	0.401989	0.051505
CHRM2	IGFBP7	-0.162455	0.448189
CHRM2	KITLG	0.297604	0.157843
CHRM2	BID	-0.186999	0.3816
CHRM2	RPA3	-0.399176	0.0533153
CHRM2	CTSK	-0.445099	0.029294
CHRM2	PRKCA	-0.00189814	0.992977
CHRM2	RNF213	-0.0920441	0.668825
CHRM2	ERBB3	0.127735	0.551971
CHRM2	SUSD2	-0.0213541	0.921107
CHRM2	ID3	0.141346	0.51002
CHRM2	CCNO	-0.0410038	0.849127
CHRM2	BBC3	0.0558939	0.79532
CHRM2	CDH1	-0.0630272	0.769846
CHRM2	FANCF	-0.486538	0.0159136
CHRM2	IKZF1	0.496335	0.013628
CHRM2	MCM5	-0.529825	0.00774895
CHRM2	EGFR	-0.174964	0.413515
CHRM2	POLE	-0.18771	0.379757
CHRM2	UNG	-0.354557	0.0891354
CHRM2	CALR	-0.413724	0.0444627
CHRM2	BCL10	0.099671	0.643095
CHRM2	FANCC	-0.209602	0.325609
CHRM2	BCL2L12	-0.518767	0.00939438
CHRM2	TBL1XR1	-0.249606	0.239487
CHRM2	HIC1	0.174415	0.415005
CHRM2	PHF6	-0.477427	0.0183115
CHRM2	DKC1	-0.672084	0.000321913
CHRM2	BTK	0.382692	0.0649362
CHRM2	ACLY	-0.521189	0.00901126
CHRM2	E2F3	-0.365349	0.079164
CHRM2	CBX3	-0.646055	0.000648879
CHRM2	ACKR3	-0.125752	0.55821
CHRM2	SOCS1	-0.156475	0.465291
CHRM2	ZHX2	0.166201	0.437647
CHRM2	RBM38	-0.0142932	0.947149
CHRM2	CSF1	0.374743	0.0711914
CHRM2	HDAC5	0.237914	0.262934
CHRM2	STAT1	-0.148119	0.489742
CHRM2	CDK2	-0.523041	0.00872717
CHRM2	WASF1	0.0166088	0.938602
CHRM2	CASZ1	0.138337	0.519157
CHRM2	MMP14	-0.477303	0.0183462
CHRM2	HSPA1L	0.0357329	0.868344
CHRM2	SRGAP3	-0.00105129	0.99611
CHRM2	CLIP1	0.539567	0.00650511
CHRM2	TCF3	-0.781376	6.56e-06
CHRM2	TRIM24	-0.522115	0.00886827
CHRM2	MCM3	-0.671725	0.000325186
CHRM2	WIPF1	0.449214	0.0276583
CHRM2	XPA	0.317458	0.130632
CHRM2	PIK3R1	0.609558	0.00156648
CHRM2	TNFRSF1B	0.336145	0.108276
CHRM2	ROCK1	0.462449	0.0228863
CHRM2	SIRT1	0.467735	0.021177
CHRM2	TRAF2	-0.183053	0.391906
CHRM2	FOXP1	0.628761	0.00099878
CHRM2	GNAQ	0.76453	1.36e-05
CHRM2	CASP6	0.0394231	0.854882
CHRM2	ZXDB	0.313939	0.13519
CHRM2	EZR	0.460659	0.0234896
CHRM2	ARHGEF10	-0.00781733	0.971081
CHRM2	SAMHD1	0.374255	0.0715899
CHRM2	VHL	-0.179398	0.401589
CHRM2	NRAS	-0.150972	0.481321
CHRM2	TRAF1	-0.21746	0.307376
CHRM2	NOS3	-0.251923	0.235009
CHRM2	NFE2L2	0.265801	0.209344
CHRM2	XRCC3	-0.522453	0.00881649
CHRM2	FOXO1	0.0912934	0.671378
CHRM2	RAD9A	-0.169545	0.428351
CHRM2	PDK2	0.374706	0.0712213
CHRM2	MAF	0.248077	0.242473
CHRM2	KAT6B	0.63809	0.000794011
CHRM2	DNMT3A	-0.419096	0.0415023
CHRM2	NME4	0.0161342	0.940353
CHRM2	TET1	-0.532215	0.00742683
CHRM2	DDX3X	0.320192	0.127169
CHRM2	EFTUD2	-0.416876	0.0427064
CHRM2	TPI1	-0.0942308	0.66141
CHRM2	EDIL3	0.259441	0.220861
CHRM2	ERCC2	-0.516921	0.00969545
CHRM2	MET	0.0823905	0.701917
CHRM2	HSPA1A	-0.12911	0.547663
CHRM2	BOK	0.323798	0.122704
CHRM2	JAK2	0.419593	0.0412366
CHRM2	DNAJB1	0.0946824	0.659882
CHRM2	PRKDC	-0.429226	0.0363431
CHRM2	PABPC1	-0.781321	6.58e-06
CHRM2	SMARCA2	0.518767	0.00939438
CHRM2	RARA	0.301805	0.151778
CHRM2	PDK1	-0.252154	0.234565
CHRM2	LIMK1	-0.0723949	0.736743
CHRM2	KAT2B	0.503511	0.0121307
CHRM2	APEX2	-0.411881	0.0455156
CHRM2	IKBKE	-0.239573	0.25952
CHRM2	SH3PXD2A	0.275	0.193414
CHRM2	PTPRU	0.175962	0.410815
CHRM2	CASP9	0.0727559	0.735476
CHRM2	PIDD1	-0.288785	0.171125
CHRM2	PINX1	-0.00186313	0.993106
CHRM2	PAK4	-0.118775	0.580418
CHRM2	BCL2L1	-0.0859907	0.689511
CHRM2	CHEK2	-0.361037	0.0830413
CHRM2	PCM1	0.507407	0.0113764
CHRM2	TFG	-0.20927	0.326393
CHRM2	RIPK2	-0.25828	0.223007
CHRM2	CBFB	-0.410499	0.0463179
CHRM2	FADD	-0.422931	0.0394854
CHRM2	PYCARD	-0.155369	0.468489
CHRM2	BAK1	-0.319363	0.128213
CHRM2	VEGFB	0.102025	0.63523
CHRM2	IRAK1	-0.556549	0.00473532
CHRM2	BAX	-0.158301	0.460034
CHRM2	WRAP53	-0.43674	0.0328555
CHRM2	PDP2	-0.181392	0.396291
CHRM2	RPIA	-0.745718	2.88e-05
CHRM2	CANT1	-0.108654	0.613294
CHRM2	FES	0.172422	0.42044
CHRM2	TDG	-0.0657458	0.760196
CHRM2	SMARCA1	0.209298	0.326328
CHRM2	BMPR1A	0.098746	0.646195
CHRM2	AIMP2	-0.429541	0.0361912
CHRM2	PGK1	-0.278646	0.187335
CHRM2	RPS3A	-0.231284	0.27686
CHRM2	POLB	-0.425	0.0384298
CHRM2	CDK4	-0.832055	4.65e-07
CHRM2	SMARCD1	-0.588693	0.0024759
CHRM2	UGP2	0.471199	0.0201138
CHRM2	ENAH	-0.132692	0.536511
CHRM2	CYLD	0.611538	0.0014974
CHRM2	ZNF680	-0.126701	0.55522
CHRM2	ZNF780A	-0.355195	0.0885207
CHRM2	PNKP	-0.183654	0.390326
CHRM2	PTPN3	0.366007	0.0785842
CHRM2	GMPS	-0.275509	0.192558
CHRM2	NFKB1	0.323798	0.122704
CHRM2	BTG1	0.0882637	0.681717
CHRM2	SMARCA4	-0.226353	0.287516
CHRM2	NFKBIE	-0.26574	0.209452
CHRM2	PDE4DIP	0.418739	0.0416941
CHRM2	LYN	0.120192	0.575875
CHRM2	PHKG2	0.0559953	0.794957
CHRM2	GNA11	0.361538	0.082583
CHRM2	STAT6	0.241849	0.254884
CHRM2	SETDB1	-0.673988	0.000305012
CHRM2	MAP3K1	-0.326903	0.118951
CHRM2	PC	-0.094425	0.660752
CHRM2	ETS1	0.172115	0.421278
CHRM2	UBXN11	0.0180776	0.933183
CHRM2	PTPN6	0.122905	0.567226
CHRM2	AFF4	0.878008	1.73e-08
CHRM2	CRTC1	0.403846	0.050336
CHRM2	PHKB	0.206898	0.332032
CHRM2	ZNF90	-0.503008	0.012231
CHRM2	SLK	0.490385	0.0149816
CHRM2	PARP3	0.0112374	0.958438
CHRM2	CFL1	-0.0493518	0.818864
CHRM2	XPO1	-0.289423	0.170139
CHRM2	ATR	-0.489714	0.0151408
CHRM2	RAD1	-0.580769	0.00292288
CHRM2	BCL7A	-0.346154	0.0975286
CHRM2	H3-3A	-0.289467	0.170071
CHRM2	SNX29	0.222305	0.296454
CHRM2	RPL5	-0.280248	0.184707
CHRM2	UQCRC2	0.680769	0.000250908
CHRM2	GPI	-0.149043	0.487005
CHRM2	NCOA6	-0.478807	0.0179306
CHRM2	CUX1	0.142522	0.506471
CHRM2	DEDD	-0.453808	0.0259191
CHRM2	GSK3B	0.251504	0.235814
CHRM2	MUTYH	-0.752614	2.21e-05
CHRM2	NCOA3	-0.262033	0.216117
CHRM2	PDK3	-0.0962509	0.654586
CHRM2	RABEP1	0.746555	2.79e-05
CHRM2	WASF2	-0.165613	0.439293
CHRM2	ELL	0.330274	0.114972
CHRM2	ACO1	0.0703332	0.743992
CHRM2	ELK1	-0.298674	0.156282
CHRM2	NOP10	-0.00816752	0.969786
CHRM2	SMG6	0.185069	0.38662
CHRM2	XRCC4	-0.36474	0.079703
CHRM2	RAD21	-0.342308	0.10156
CHRM2	COX6A1	0.280758	0.183874
CHRM2	DROSHA	-0.401989	0.051505
CHRM2	MLLT6	0.120191	0.575877
CHRM2	DCLRE1C	-0.307882	0.143298
CHRM2	NAB2	0.0354099	0.869524
CHRM2	RAD51D	-0.660276	0.000446065
CHRM2	MLLT1	-0.0967395	0.65294
CHRM2	CASP3	0.0601105	0.780236
CHRM2	PMS2	-0.483234	0.0167517
CHRM2	SMARCB1	-0.323913	0.122563
CHRM2	TFE3	-0.0153846	0.94312
CHRM2	SDCBP	0.174415	0.415005
CHRM2	SUZ12	-0.232692	0.273865
CHRM2	CBLB	-0.27605	0.191651
CHRM2	BCL6	0.234806	0.269404
CHRM2	CNOT3	-0.497115	0.0134582
CHRM2	CDK7	-0.247233	0.24413
CHRM2	OGDH	0.326481	0.119456
CHRM2	RTEL1	-0.338462	0.105714
CHRM2	JAK1	0.343269	0.100541
CHRM2	PARP2	-0.278846	0.187006
CHRM2	NT5C3A	-0.358784	0.085123
CHRM2	CUL3	0.229231	0.281267
CHRM2	ZNF814	-0.167584	0.43379
CHRM2	CRADD	0.368177	0.0766962
CHRM2	ARHGAP35	0.606949	0.00166161
CHRM2	DDX5	0.318542	0.129252
CHRM2	FUBP1	-0.373812	0.0719531
CHRM2	KIF5B	0.168455	0.431369
CHRM2	FOXO3	0.207648	0.330243
CHRM2	NDUFC2	0.0134615	0.950221
CHRM2	SUCLA2	0.0916924	0.670021
CHRM2	NDUFS4	0.329253	0.116167
CHRM2	APAF1	0.281913	0.182002
CHRM2	SUCLG2	0.213329	0.316883
CHRM2	PTPN14	-0.23105	0.277362
CHRM2	RNF8	-0.226923	0.286272
CHRM2	NDUFS6	-0.17487	0.413769
CHRM2	G6PC3	-0.434542	0.0338468
CHRM2	CHD2	0.22172	0.29776
CHRM2	TCF20	-0.3777	0.0688131
CHRM2	UBE2A	-0.119583	0.577825
CHRM2	NONO	-0.742458	3.26e-05
CHRM2	MARK2	0.0229634	0.915181
CHRM2	PRKD2	-0.39434	0.0565429
CHRM2	NDUFA5	0.723204	6.53e-05
CHRM2	RBL2	0.488397	0.0154574
CHRM2	HNRNPA2B1	-0.382873	0.0647987
CHRM2	PRDM2	0.276132	0.191512
CHRM2	CASP8	-0.214726	0.313648
CHRM2	NDUFS2	-0.0566757	0.792518
CHRM2	REV1	-0.0556412	0.796227
CHRM2	SETD1B	0.334487	0.110137
CHRM2	PPP2R1B	-0.202321	0.343073
CHRM2	NFKBIB	-0.165609	0.439304
CHRM2	PGLS	-0.147064	0.492875
CHRM2	NPRL2	0.0480769	0.823471
CHRM2	NCOR2	0.0229231	0.91533
CHRM2	PGM3	-0.0702314	0.74435
CHRM2	SMAD4	0.30043	0.153744
CHRM2	RANBP2	0.113312	0.598069
CHRM2	AGL	0.338121	0.106088
CHRM2	ATM	0.0735436	0.732714
CHRM2	TRADD	-0.381619	0.065755
CHRM2	CNOT9	-0.418789	0.0416668
CHRM2	SDHD	0.153708	0.473316
CHRM2	ACO2	0.285991	0.175492
CHRM2	STAT3	0.267997	0.205464
CHRM2	NBN	-0.179398	0.401589
CHRM2	XRCC1	-0.306731	0.144879
CHRM2	PIGF	-0.137719	0.521044
CHRM2	GPAA1	-0.569091	0.00370521
CHRM2	COX6B1	0.0596072	0.782033
CHRM2	HUS1	-0.0769231	0.720899
CHRM2	MAD1L1	-0.0173077	0.936023
CHRM2	BCR	-0.156731	0.464553
CHRM2	CRY1	0.31367	0.135542
CHRM2	U2AF2	-0.718508	7.66e-05
CHRM2	RPL22	-0.251259	0.236287
CHRM2	SUCLG1	0.0347514	0.871931
CHRM2	PIK3C2A	0.132463	0.537222
CHRM2	NCOA1	0.522608	0.00879281
CHRM2	POT1	-0.304808	0.147545
CHRM2	HDAC6	0.0495156	0.818273
CHRM2	NDUFS1	0.373558	0.072162
CHRM2	MAX	0.422583	0.0396654
CHRM2	KAT5	0.0107488	0.960243
CHRM2	UQCRH	-0.254214	0.230636
CHRM2	ATG7	-0.379808	0.0671553
CHRM2	DIAPH1	0.413321	0.0446912
CHRM2	CNBP	-0.0740181	0.731051
CHRM2	KMT2A	0.291208	0.167401
CHRM2	HDAC2	-0.508228	0.0112224
CHRM2	NVL	-0.413259	0.0447262
CHRM2	PTEN	0.602044	0.00185386
CHRM2	GSK3A	-0.0578061	0.788471
CHRM2	TINF2	0.237592	0.263599
CHRM2	PRKAR1A	0.65177	0.000559427
CHRM2	NUMA1	0.0219862	0.918779
CHRM2	DEDD2	0.0433899	0.840454
CHRM2	TRRAP	-0.325	0.121241
CHRM2	ETNK1	0.10514	0.624883
CHRM2	CRNKL1	-0.269097	0.203538
CHRM2	MAP2K4	0.672291	0.00032004
CHRM2	RPL10	-0.212265	0.319358
CHRM2	CREBBP	0.0739937	0.731137
CHRM2	CDK12	-0.075	0.727615
CHRM2	PAFAH1B2	-0.0596072	0.782033
CHRM2	RIPK1	0.479756	0.0176724
CHRM2	RNF6	0.0468785	0.827806
CHRM2	GNAS	0.0935651	0.663664
CHRM2	TSC2	0.414209	0.0441885
CHRM2	ATF7IP	-0.257483	0.224489
CHRM2	MAP2K1	0.104649	0.62651
CHRM2	AGGF1	-0.251334	0.236143
CHRM2	TERF2IP	0.463978	0.0223809
CHRM2	TRAF7	-0.0223032	0.917612
CHRM2	MMS19	-0.161721	0.45027
CHRM2	ATRX	0.0644231	0.764887
CHRM2	APEX1	-0.499668	0.0129147
CHRM2	ACTR2	0.174038	0.416029
CHRM2	GNAI2	0.142762	0.505746
CHRM2	KMT2B	-0.572115	0.00348737
CHRM2	NAP1L1	-0.27106	0.200133
CHRM2	PTGES3	-0.500322	0.0127785
CHRM2	TPR	-0.00561517	0.979225
CHRM2	ERCC8	-0.337867	0.106368
CHRM2	HDAC1	-0.360111	0.0838922
CHRM2	CCNH	0.359793	0.0841859
CHRM2	RBM10	-0.278206	0.188062
CHRM2	DLST	0.2625	0.21527
CHRM2	MSH6	-0.490385	0.0149816
CHRM2	CLTC	0.0442308	0.837402
CHRM2	NDUFA10	0.289423	0.170139
CHRM2	BCLAF1	0.379703	0.0672372
CHRM2	IDH3A	0.493624	0.0142316
CHRM2	SSB	-0.583205	0.00277873
CHRM2	ERCC1	-0.53793	0.00670154
CHRM2	MTOR	0.100662	0.639778
CHRM2	RELA	0.236797	0.265249
CHRM2	SRSF2	-0.421154	0.0404101
CHRM2	NXF1	0.063193	0.769256
CHRM2	CSNK2A2	-0.138848	0.517602
CHRM2	SUMO1	-0.128009	0.551111
CHRM2	EWSR1	-0.357329	0.0864886
CHRM2	PAX7	0.110588	0.606953
CHRM2	PCK1	-0.110567	0.607021
CHRM2	WT1	-0.356731	0.0870546
CHRM2	S100A7	-0.0990312	0.645238
CHRM2	CSMD3	-0.0296073	0.890768
CHRM2	MMP10	-0.422652	0.0396296
CHRM2	PPARG	0.0923422	0.667813
CHRM2	COL6A6	0.0596154	0.782003
CHRM2	PTN	0.0552099	0.797774
CHRM2	FN1	0.261871	0.216412
CHRM2	PF4	-0.0714879	0.739929
CHRM2	RET	0.200962	0.346395
CHRM2	GPC3	-0.345382	0.0983277
CHRM2	PPBP	0.0399491	0.852966
CHRM2	TP53AIP1	-0.280248	0.184707
CHRM2	COX6C	0.160848	0.452753
CHRM2	DTX1	-0.0169432	0.937368
CHRM2	TP63	-0.137127	0.522856
CHRM2	ROBO2	0.144132	0.50163
CHRM2	PGK2	-0.22658	0.287022
CHRM2	FAT2	0.0661412	0.758795
CHRM2	HCAR3	0.0713332	0.740473
CHRM2	BMP2	0.105157	0.624828
CHRM2	ANGPTL4	0.149499	0.485661
CHRM2	MMP3	-0.24326	0.252038
CHRM2	CXCL3	-0.165903	0.438482
CHRM2	FGFR3	0.00195433	0.992769
CHRM2	COL1A1	-0.467496	0.0212517
CHRM2	NRG1	0.334615	0.109992
CHRM2	MMP12	-0.278646	0.187335
CHRM2	BMP6	-0.0429953	0.841887
CHRM2	TNFSF4	-0.214281	0.314675
CHRM2	ALDOC	0.0169432	0.937368
CHRM2	FGF1	-0.188105	0.378739
CHRM2	PTK6	0.240442	0.257744
CHRM2	MDGA2	0.100052	0.641819
CHRM2	LEF1	-0.54711	0.00566079
CHRM2	EPAS1	0.223771	0.293198
CHRM2	FOXA1	0.229808	0.280025
CHRM2	RGS7	0.312234	0.137438
CHRM2	GATA3	0.168435	0.431425
CHRM2	IFNG	-0.0112374	0.958438
CHRM2	F3	-0.235339	0.268288
CHRM2	MAML2	-0.034883	0.87145
CHRM2	FGFR4	-0.219384	0.303011
CHRM2	PTPRB	0.0721154	0.737725
CHRM2	PAX3	-0.502275	0.0123785
CHRM2	IRS4	-0.0294174	0.891465
CHRM2	LTA	-0.0538195	0.802768
CHRM2	CDH11	-0.371933	0.0735086
CHRM2	PLAUR	0.197388	0.355217
CHRM2	COX6A2	0.235884	0.267149
CHRM2	ATP2B3	0.344567	0.0991772
CHRM2	EDN1	-0.0724867	0.736421
CHRM2	CDKN2C	-0.190385	0.372881
CHRM2	LRIG3	-0.382491	0.0650896
CHRM2	BIK	-0.32743	0.118322
CHRM2	TRPM8	0.0951923	0.658158
CHRM2	ENO2	0.108465	0.613913
CHRM2	EGF	-0.495192	0.0138798
CHRM2	GBE1	-0.126386	0.556212
CHRM2	FLT4	-0.220013	0.301592
CHRM2	DPP4	0.184382	0.388418
CHRM2	TWIST1	-0.466346	0.0216157
CHRM2	S100A4	-0.0505365	0.814589
CHRM2	ALK	0.454808	0.0255524
CHRM2	ARRDC3	-0.0458462	0.831544
CHRM2	CCND1	0.0767426	0.721529
CHRM2	BCL9	-0.312408	0.137208
CHRM2	MUC6	-0.236319	0.266242
CHRM2	BARD1	-0.418895	0.0416102
CHRM2	BCL2A1	0.199331	0.350403
CHRM2	TLL1	0.274584	0.194116
CHRM2	PGM1	0.321856	0.125095
CHRM2	CCR7	0.411439	0.0457711
CHRM2	PARP1	-0.138535	0.518554
CHRM2	PYGL	-0.160229	0.454515
CHRM2	SIRPA	0.187616	0.380002
CHRM2	IDH2	0.308066	0.143047
CHRM2	CTNND2	0.209602	0.325609
CHRM2	CXCL6	-0.307692	0.143558
CHRM2	IKZF3	0.361786	0.0823572
CHRM2	QKI	0.222558	0.295892
CHRM2	TSHR	-0.299646	0.154874
CHRM2	ETV5	-0.0298077	0.890033
CHRM2	CACNA1D	0.037569	0.861641
CHRM2	CLTCL1	-0.315388	0.1333
CHRM2	TCF7L2	-0.0448496	0.835157
CHRM2	MECOM	0.0528846	0.80613
CHRM2	SLC34A2	0.0259615	0.904154
CHRM2	CDKN2D	0.160744	0.453049
CHRM2	PTPN1	0.149057	0.486965
CHRM2	FBP1	0.0272376	0.899466
CHRM2	NRP1	-0.0518262	0.809941
CHRM2	MSI2	-0.338588	0.105576
CHRM2	ARHGAP26	0.0976724	0.6498
CHRM2	SP140	0.251132	0.236532
CHRM2	RPS6KA3	0.294836	0.16193
CHRM2	TIMP1	-0.293263	0.164287
CHRM2	ETV1	0.0343203	0.873507
CHRM2	ALDOB	-0.206401	0.333219
CHRM2	IGF1R	-0.177594	0.406418
CHRM2	CIB1	0.0439004	0.838601
CHRM2	CSF3R	0.453405	0.0260678
CHRM2	KDR	-0.0765705	0.722129
CHRM2	RRAS2	-0.266936	0.207333
CHRM2	ALDOA	-0.0219862	0.918779
CHRM2	PLD1	-0.0385981	0.857888
CHRM2	RHO	0.0630907	0.76962
CHRM2	ACSL6	-0.174696	0.414242
CHRM2	PAK1	0.0254063	0.906195
CHRM2	CFLAR	0.113619	0.59707
CHRM2	SERPINE1	-0.258654	0.222315
CHRM2	NTHL1	-0.0317579	0.882885
CHRM2	COL6A3	-0.201203	0.345803
CHRM2	FAM174B	0.440702	0.0311268
CHRM2	KLF5	-0.0597994	0.781346
CHRM2	HOXA11	-0.422115	0.0399077
CHRM2	WNK2	-0.186639	0.382533
CHRM2	CASP10	0.120394	0.575231
CHRM2	BAIAP2	0.377569	0.0689173
CHRM2	FGD1	-0.124752	0.561371
CHRM2	LIG3	-0.353246	0.0904079
CHRM2	FBXW7	0.427348	0.0372592
CHRM2	FAT1	-0.470017	0.0204716
CHRM2	H6PD	-0.0692823	0.747695
CHRM2	SNAI2	-0.484946	0.016313
CHRM2	PRPS2	-0.385405	0.0629012
CHRM2	NDUFB9	0.11354	0.597327
CHRM2	SLX4	-0.0178453	0.93404
CHRM2	SERPINB5	-0.0576923	0.788878
CHRM2	PTPRT	0.252154	0.234565
CHRM2	FASLG	0.400543	0.0524297
CHRM2	USP6	-0.122025	0.570023
CHRM2	FMN2	0.0328729	0.878803
CHRM2	ACSM3	0.0396217	0.854158
CHRM2	CYC1	-0.0914625	0.670803
CHRM2	NOD1	-0.0986187	0.646622
CHRM2	ACVR2A	0.296585	0.159339
CHRM2	RAP1GDS1	0.378258	0.0683711
CHRM2	KRAS	0.374174	0.0716558
CHRM2	SRC	-0.282054	0.181774
CHRM2	DSP	0.299432	0.155182
CHRM2	EREG	0.05	0.816524
CHRM2	GADD45G	0.0489072	0.82047
CHRM2	CDKN2B	0.44464	0.0294811
CHRM2	NHP2	-0.226214	0.287821
CHRM2	VEGFC	0.0728553	0.735127
CHRM2	LCK	-0.00210259	0.99222
CHRM2	AXIN1	-0.037569	0.861641
CHRM2	TNFRSF21	-0.000949072	0.996488
CHRM2	CTTN	-0.219231	0.303357
CHRM2	HLA-C	0.205769	0.334735
CHRM2	PFN1	0.0199746	0.92619
CHRM2	BMI1	0.138833	0.517649
CHRM2	HTATIP2	0.278846	0.187006
CHRM2	VEGFA	-0.288034	0.172292
CHRM2	CCL15	0.0737526	0.731981
CHRM2	UQCRQ	0.241963	0.254654
CHRM2	BNIP3L	0.291196	0.16742
CHRM2	TOP1	-0.00762674	0.971785
CHRM2	ZNF208	0.234806	0.269404
CHRM2	ZNF395	0.0913651	0.671135
CHRM2	RAC2	0.145598	0.497243
CHRM2	BAZ1A	0.0692308	0.747877
CHRM2	ANPEP	0.214397	0.314407
CHRM2	CCNG1	0.248077	0.242473
CHRM2	RELB	-0.0500261	0.81643
CHRM2	PTK2	-0.122002	0.570097
CHRM2	ITGA4	0.370756	0.0744964
CHRM2	PDPR	-0.341973	0.101917
CHRM2	FLT1	-0.174913	0.413654
CHRM2	NDUFS8	0.177668	0.406218
CHRM2	HLA-A	0.00576923	0.978655
CHRM2	OGG1	-0.0219862	0.918779
CHRM2	NRK	-0.0651802	0.762201
CHRM2	NDUFAB1	0.232336	0.274621
CHRM2	IRF1	0.239057	0.26058
CHRM2	MYD88	0.347514	0.096132
CHRM2	MYH10	0.260995	0.218009
CHRM2	NSD3	-0.0641289	0.765931
CHRM2	TP53BP2	0.144908	0.499305
CHRM2	NEIL1	0.246235	0.246102
CHRM2	HLA-B	0.0951923	0.658158
CHRM2	ZBTB7B	0.172731	0.419593
CHRM2	ATRIP	-0.304977	0.147309
CHRM2	COX8A	-0.0139532	0.948405
CHRM2	HSP90AB1	-0.484414	0.0164484
CHRM2	G6PD	-0.252453	0.233992
CHRM2	FCGBP	-0.264791	0.211145
CHRM2	BCL2L10	0.0971154	0.651674
CHRM2	REL	0.264101	0.212383
CHRM2	IGFBP2	-0.296795	0.159029
CHRM2	CCNB1IP1	-0.0903846	0.674474
CHRM2	DAXX	-0.570393	0.0036101
CHRM2	NDUFB4	0.137539	0.521597
CHRM2	ACTR3	-0.0316491	0.883284
CHRM2	HSP90AA1	0.0450828	0.834311
CHRM2	BCOR	-0.0594997	0.782416
CHRM2	FH	0.0759615	0.724255
CHRM2	COX7A2	0.398684	0.0536369
CHRM2	CYP2C8	0.383363	0.0644284
CHRM2	PDCD1LG2	0.0735077	0.73284
CHRM2	CARD11	-0.225244	0.289948
CHRM2	MPG	0.0817151	0.704253
CHRM2	RAD51C	-0.286374	0.174889
CHRM2	ARHGEF7	0.0767426	0.721529
CHRM2	AKT1	0.476236	0.0186458
CHRM2	CASP1	-0.0139532	0.948405
CHRM2	FUS	-0.369231	0.0757914
CHRM2	SOS1	-0.122589	0.568231
CHRM2	ARHGDIA	0.298567	0.156437
CHRM2	ARF6	0.293443	0.164016
CHRM2	NOTCH1	-0.369858	0.0752573
CHRM2	CSF1R	0.426008	0.0379238
CHRM2	ICAM1	0.144621	0.500165
CHRM2	PTMA	-0.674316	0.000302177
CHRM2	PIK3CA	0.0630776	0.769667
CHRM2	ITGB1	-0.205	0.336585
CHRM2	TGIF1	-0.470906	0.0202019
CHRM2	PRPS1L1	-0.0949474	0.658986
CHRM2	IL7	0.19554	0.359828
CHRM2	SMC1A	-0.0615615	0.775062
CHRM2	PTPRC	0.420117	0.0409576
CHRM2	NDUFB10	0.329794	0.115533
CHRM2	NDUFA3	0.295695	0.160654
CHRM2	MDM2	0.269097	0.203538
CHRM2	MDH1	0.375962	0.0702039
CHRM2	CHD4	-0.0336538	0.875945
CHRM2	USP7	0.110421	0.607497
CHRM2	RRN3	0.167438	0.434195
CHRM2	CYB561D1	0.298958	0.15587
CHRM2	FAS	0.219779	0.302119
CHRM2	RNF43	-0.285671	0.175997
CHRM2	PHKA1	-0.0679131	0.752528
CHRM2	VASP	0.0153846	0.94312
CHRM2	NFKB2	-0.0745022	0.729356
CHRM2	DCC	-0.0462569	0.830057
CHRM2	RHOC	-0.201923	0.344044
CHRM2	MACC1	-0.168121	0.432296
CHRM2	PPP2R1A	-0.0315388	0.883688
CHRM2	PRKCD	0.336042	0.108391
CHRM2	GNA13	0.191335	0.370454
CHRM2	ELF4	0.124364	0.562598
CHRM2	ITGB2	0.100563	0.640112
CHRM2	JAG1	-0.512025	0.0105328
CHRM2	FCGR2B	0.250643	0.237476
CHRM2	NDUFV2	0.468429	0.0209604
CHRM2	RXRA	0.215954	0.310822
CHRM2	SDHC	-0.2311	0.277255
CHRM2	HIF1A	-0.263117	0.214153
CHRM2	KLHL6	0.352224	0.0914088
CHRM2	HRAS	-0.265301	0.210235
CHRM2	PTPN11	0.0352893	0.869965
CHRM2	ELF3	0.108194	0.614804
CHRM2	ABL2	0.000949072	0.996488
CHRM2	CYSLTR2	0.331259	0.113827
CHRM2	TGFB1	-0.183385	0.391032
CHRM2	AMOT	0.167156	0.434983
CHRM2	PXN	-0.145192	0.498454
CHRM2	AFF1	0.328846	0.116645
CHRM2	MAP3K13	0.141925	0.508273
CHRM2	CTSB	0.242308	0.253956
CHRM2	PGM2	-0.240942	0.256725
CHRM2	ARHGAP5	0.217907	0.306359
CHRM2	ERBB4	0.191437	0.370196
CHRM2	DHX9	-0.535359	0.00702017
CHRM2	CDC73	-0.182497	0.39337
CHRM2	MUC20	-0.170833	0.424799
CHRM2	NDUFA2	0.395013	0.056085
CHRM2	CAPN1	0.134768	0.530098
CHRM2	GATA2	0.145208	0.498407
CHRM2	SMAD3	-0.0707626	0.74248
CHRM2	RRAGC	0.301456	0.152275
CHRM2	INPPL1	-0.140529	0.512495
CHRM2	TSC1	0.0312693	0.884675
CHRM2	JAK3	0.0283279	0.895463
CHRM2	ARID2	-0.14055	0.512431
CHRM2	TEC	0.338121	0.106088
CHRM2	PRPS1	-0.363462	0.0808437
CHRM2	RDX	0.205	0.336585
CHRM2	SPEN	-0.0675511	0.753807
CHRM2	MDH2	-0.182388	0.393656
CHRM2	PICALM	0.13036	0.543758
CHRM2	COX5A	0.295192	0.161401
CHRM2	NDUFB3	0.098669	0.646453
CHRM2	ING1	-0.171888	0.421902
CHRM2	CCND3	-0.0278492	0.89722
CHRM2	XPC	0.141346	0.51002
CHRM2	ZNF626	0.188865	0.376779
CHRM2	POLD3	-0.272384	0.197858
CHRM2	CASP4	0	1
CHRM2	NDUFB2	0.411055	0.0459935
CHRM2	MIB2	-0.163925	0.444038
CHRM2	ANKRD11	0.00996657	0.963135
CHRM2	MSN	0.0778239	0.71776
CHRM2	NDUFA8	0.0231284	0.914574
CHRM2	ATXN3	0.203951	0.339117
CHRM2	ZNF799	-0.0210259	0.922316
CHRM2	PFKL	0.104078	0.628404
CHRM2	WAS	0.332316	0.11261
CHRM2	CCDC6	0.0831006	0.699464
CHRM2	CRK	0.317091	0.131103
CHRM2	SH2B3	0.252109	0.234652
CHRM2	NPM1	-0.525818	0.008315
CHRM2	FLCN	0.346099	0.0975856
CHRM2	MDH1B	-0.0156347	0.942197
CHRM2	TBK1	0.283051	0.180169
CHRM2	IKBKB	-0.425774	0.0380409
CHRM2	XRCC5	-0.0490051	0.820116
CHRM2	DDB1	-0.0518262	0.809941
CHRM2	IDH1	-0.144641	0.500105
CHRM2	CS	-0.196154	0.358293
CHRM2	RHPN2	0.250081	0.238565
CHRM2	ITGAV	-0.379279	0.0675682
CHRM2	IL15	0.231753	0.27586
CHRM2	CBL	0.0842275	0.695577
CHRM2	PDHA1	0.182388	0.393656
CHRM2	HDAC7	-0.321154	0.125967
CHRM2	KDM5C	-0.231989	0.275359
CHRM2	PSPC1	-0.35221	0.0914231
CHRM2	ARID1A	-0.176505	0.40935
CHRM2	TKT	-0.0605769	0.778572
CHRM2	SFPQ	-0.293269	0.164278
CHRM2	DDB2	-0.0684017	0.750802
CHRM2	NDUFA1	0.126054	0.557257
CHRM2	RAD51B	-0.510081	0.0108814
CHRM2	EPS15	0.408957	0.0472259
CHRM2	KDSR	0.27208	0.198377
CHRM2	ERCC5	0.0648297	0.763444
CHRM2	ICAM3	0.444122	0.0296936
CHRM2	MDM4	-0.48903	0.0153045
CHRM2	TERF1	-0.275862	0.191965
CHRM2	REST	-0.197643	0.354582
CHRM2	DNM2	0.267308	0.206676
CHRM2	DOT1L	0.0438529	0.838773
CHRM2	TBX3	-0.135577	0.52761
CHRM2	EIF4A2	-0.0768122	0.721286
CHRM2	AKAP9	0.425067	0.0383958
CHRM2	ACVR1	-0.0837192	0.69733
CHRM2	ERCC4	-0.0318534	0.882536
CHRM2	CD274	0.469316	0.0206861
CHRM2	UBR5	-0.503846	0.0120643
CHRM2	CDC42	0.373209	0.0724497
CHRM2	COX4I1	0.142976	0.505104
CHRM2	RPE	-0.173418	0.417718
CHRM2	AMER1	-0.156643	0.464807
CHRM2	COX7B	0.186855	0.381972
CHRM2	TALDO1	-0.113351	0.597939
CHRM2	GYS1	-0.220351	0.30083
CHRM2	NDUFS3	0.25231	0.234266
CHRM2	RUNX1	-0.0657458	0.760196
CHRM2	NDUFA4	0.211291	0.321636
CHRM2	B2M	0.409615	0.0468366
CHRM2	NDUFS5	0.266465	0.208165
CHRM2	GAR1	-0.34831	0.0953214
CHRM2	RASSF1	-0.30398	0.148703
CHRM2	ITGAM	0.14089	0.511401
CHRM2	ALPK1	0.0312523	0.884737
CHRM2	RBM15	0.0205205	0.924178
CHRM2	KEAP1	-0.0998728	0.642419
CHRM2	BRD4	-0.116609	0.587388
CHRM2	WASL	0.199746	0.349382
CHRM2	TNFRSF14	0.134565	0.530723
CHRM2	NDUFB6	0.143818	0.502571
CHRM2	RAD23B	0.147064	0.492875
CHRM2	USP13	-0.218268	0.305539
CHRM2	MDC1	-0.308923	0.141881
CHRM2	ACVR1B	0.157694	0.461778
CHRM2	POLL	0.142421	0.506775
CHRM2	KMT5A	0.0341509	0.874127
CHRM2	DAPK1	0.497115	0.0134582
CHRM2	FHIT	0.0413481	0.847874
CHRM2	ASXL1	-0.408629	0.0474208
CHRM2	IL10	0.403646	0.050461
CHRM2	TNFRSF1A	0.109889	0.609239
CHRM2	PML	-0.259926	0.219967
CHRM2	NDUFA6	0.254147	0.230762
CHRM2	NCOA2	0.309273	0.141406
CHRM2	ANGPT2	-0.283646	0.179215
CHRM2	HSPA1B	-0.366628	0.07804
CHRM2	ULK1	0.0567698	0.792181
CHRM2	RAD52	-0.29939	0.155244
CHRM2	U2AF1	-0.265302	0.210234
CHRM2	TADA3	0.223771	0.293198
CHRM2	PDGFRB	-0.42993	0.0360046
CHRM2	ARHGEF10L	0.273101	0.196632
CHRM2	RASA2	0.0901296	0.675343
CHRM2	ZCRB1	-0.262663	0.214974
CHRM2	CASP7	0.302984	0.150106
CHRM2	UQCR11	0.215515	0.31183
CHRM2	LSM14A	-0.189317	0.375617
CHRM2	ENO3	0.143155	0.504565
CHRM2	NDUFA11	0.327405	0.118352
CHRM2	BAD	0.375028	0.0709594
CHRM2	APC	0.416603	0.0428564
CHRM2	DLD	0.0717593	0.738976
CHRM2	MB21D2	-0.0171004	0.936788
CHRM2	PPP3CA	0.38172	0.0656781
CHRM2	DDX10	-0.38172	0.0656781
CHRM2	ABI1	-0.034883	0.87145
CHRM2	SMURF2	-0.139532	0.51552
CHRM2	RGPD3	0.218669	0.304629
CHRM2	EIF3E	-0.494108	0.0141224
CHRM2	ATP1A1	0.00419205	0.98449
CHRM2	COX5B	0.190405	0.372828
CHRM2	RNF168	0.156204	0.466075
CHRM2	KAT6A	0.210501	0.323492
CHRM2	UQCRC1	0.278492	0.187589
CHRM2	MLH1	0.185028	0.386728
CHRM2	LATS1	-0.184509	0.388084
CHRM2	CTNNB1	-0.326903	0.118951
CHRM2	ZMYM2	-0.0122146	0.954827
CHRM2	RBM39	-0.578061	0.00309055
CHRM2	ACSL3	0.229808	0.280025
CHRM2	NSD1	-0.128258	0.550331
CHRM2	ARNT	0.0423077	0.844385
CHRM2	NDUFC1	0.373154	0.0724954
CHRM2	LIG4	0.541839	0.00624038
CHRM2	RAC1	-0.328743	0.116767
CHRM2	MUS81	-0.221033	0.299298
CHRM2	TNKS2	0.207556	0.330461
CHRM2	CDKN1B	0.0602354	0.77979
CHRM2	MAP2K2	0.201296	0.345575
CHRM2	TNFRSF10B	0.048836	0.820727
CHRM2	IGF2R	0.228811	0.282173
CHRM2	XRCC6	-0.392132	0.0580654
CHRM2	COX7A2L	-0.185553	0.385356
CHRM2	LDB1	0.05863	0.785524
CHRM2	SETD2	0.353734	0.0899321
CHRM2	PWWP2A	0.185028	0.386728
CHRM2	RAD50	-0.0228802	0.915488
CHRM2	TRIM33	0.129817	0.545452
CHRM2	ARID1B	-0.131289	0.540867
CHRM2	NDUFV1	0.146086	0.495785
CHRM2	LZTR1	-0.212756	0.318213
CHRM2	PIK3CB	-0.0977545	0.649524
CHRM2	PPP6C	0.488298	0.0154816
CHRM2	PBRM1	0.333847	0.110861
CHRM2	EML4	0.229231	0.281267
CHRM2	USP9X	0.330126	0.115145
CHRM2	BCAR1	0.31651	0.13185
CHRM2	HIP1	-0.23537	0.268224
CHRM2	ZRSR2	0.280695	0.183977
CHRM2	BRAF	0.257567	0.224334
CHRM2	STAG2	-0.459899	0.0237497
CHRM2	TNKS	0.134327	0.531458
CHRM2	PDHB	0.525312	0.00838888
CHRM2	IDH3G	-0.135275	0.52854
CHRM2	MTA1	-0.197876	0.354003
CHRM2	ELK4	-0.454382	0.0257078
CHRM2	NT5C2	0.00996657	0.963135
CHRM2	MAP2K7	0.113836	0.596363
CHRM2	MYH9	-0.0925346	0.66716
CHRM2	CHUK	0.212288	0.319305
CHRM2	DIS3	-0.2811	0.183319
CHRM2	CMTR2	-0.107232	0.617973
CHRM2	PCBP1	-0.0671635	0.755177
CHRM2	STK11	0.17309	0.418614
CHRM2	RFC1	-0.323296	0.123319
CHRM2	RAD23A	0.0119599	0.955768
CHRM2	MED12	-0.31613	0.13234
CHRM2	CTCF	-0.240195	0.258248
CHRM2	TERF2	-0.254827	0.229475
CHRM2	KDM3B	-0.0619037	0.773844
CHRM2	PRKACA	0.640149	0.000754037
CHRM2	SIN3A	-0.00498328	0.981563
CHRM2	SP1	-0.266377	0.208321
CHRM2	SMAD2	-0.103027	0.631896
CHRM2	FBXO11	-0.0419471	0.845696
CHRM2	ZNF750	-0.255769	0.227698
CHRM2	HRK	0.413321	0.0446912
CHRM2	FBP2	0.0156347	0.942197
CHRM2	HK2	0.0572928	0.790308
CHRM2	DCAF12L2	0.130023	0.54481
CHRM2	BCL11A	-0.117685	0.58392
CHRM2	BCL11B	-0.186538	0.382794
CHRM2	TNF	0.358796	0.0851116
CHRM2	CD82	0.0668716	0.75621
CHRM2	CREB3L2	-0.516085	0.00983438
CHRM2	TNFRSF10A	-0.111538	0.603846
CHRM2	ESRRA	0.142729	0.505847
CHRM2	RUNX3	0.0669359	0.755982
CHRM2	RBBP8	-0.284247	0.178255
CHRM2	NEIL2	-0.0787319	0.714601
CHRM2	MMP7	-0.510577	0.0107915
CHRM2	PAX8	-0.213887	0.315588
CHRM2	MLLT3	-0.0410004	0.849139
CHRM2	BNIP3	-0.0189365	0.930016
CHRM2	TNC	-0.299013	0.15579
CHRM2	MGMT	0.224036	0.292611
CHRM2	TNFRSF10C	-0.135577	0.52761
CHRM2	ANK1	0.00769231	0.971543
CHRM2	PTPN13	-0.197876	0.354003
CHRM2	SDHB	0.114423	0.594459
CHRM2	CD58	-0.0865385	0.68763
CHRM2	GALM	-0.000488583	0.998192
CHRM2	MSH4	-0.223574	0.293634
CHRM2	BIRC3	0.0325901	0.879838
CHRM2	DMC1	-0.392683	0.0576827
CHRM2	HK3	0.339565	0.10451
CHRM2	BCL9L	-0.294174	0.162919
CHRM2	RNU11	-0.0489497	0.820317
CHRM2	CAPN2	-0.0469791	0.827442
CHRM2	CTSL	0.151386	0.480106
CHRM2	SMO	-0.31542	0.133258
CHRM2	PEA15	0.0130744	0.95165
CHRM2	RAF1	0.207372	0.330899
CHRM2	DUSP16	0.332826	0.112025
CHRM2	SDHA	0.325885	0.120172
CHRM2	MSH3	-0.0784465	0.715594
CHRM2	ETV6	-0.229231	0.281267
CHRM2	NF2	0.0568094	0.792039
CHRM2	TP53	-0.543269	0.0060784
CHRM2	WWOX	-0.267104	0.207036
CHRM2	DICER1	0.378258	0.0683711
CHRM2	NDUFB8	0.645419	0.000659572
CHRM2	ACD	-0.327905	0.117759
CHRM2	CAMTA1	0.3877	0.0612181
CHRM2	ZBTB48	0.168671	0.43077
CHRM2	ZNF429	0.463445	0.0225558
CHRM2	HNF1A	-0.307127	0.144334
CHRM2	ARHGEF12	0.618269	0.00128177
CHRM2	TMSB4X	0.112814	0.599688
CHRM2	TRAF3	-0.186375	0.383219
CHRM2	BCORL1	-0.473403	0.0194605
CHRM2	NDUFV3	0.183586	0.390502
CHRM2	MYO5A	0.142522	0.506471
CHRM2	PTK2B	0.655335	0.000509208
CHRM2	ERCC3	-0.517265	0.00963879
CHRM2	GTF2I	-0.451957	0.0266088
CHRM2	ZNF274	0.60561	0.00171231
CHRM2	UQCRFS1	0.0777392	0.718055
CHRM2	NDUFS7	0.31613	0.13234
CHRM2	RASA1	0.105129	0.624919
CHRM2	TEP1	0.194348	0.362823
CHRM2	NIN	-0.0388978	0.856796
CHRM2	KMT2D	0.0671635	0.755177
CHRM2	BAP1	0.35517	0.0885449
CHRM2	MLH3	-0.533005	0.00732275
CHRM2	PLCG1	-0.399314	0.0532251
CHRM2	CNTRL	-0.199083	0.351015
CHRM2	ASXL2	-0.128635	0.549148
CHRM2	TCF12	-0.45409	0.0258151
CHRM2	CIC	0.0398167	0.853448
CHRM2	ARAF	0.197876	0.354003
CHRM2	BRD7	0.158756	0.458728
CHRM2	RPA1	-0.393184	0.0573364
CHRM2	PCMTD1	0.135785	0.52697
CHRM2	PHOX2B	0.350616	0.0930011
CHRM2	CDH10	0.208301	0.328689
CHRM2	FGFR2	0.215278	0.312375
CHRM2	SOHLH2	-0.234438	0.270178
CHRM2	ZNRF3	-0.16284	0.4471
CHRM2	NDRG1	-0.235327	0.268314
CHRM2	LRP1B	0.205311	0.335835
CHRM2	PPA1	-0.206467	0.333063
CHRM2	NUTM2D	0.319927	0.127502
CHRM2	FST	-0.0424918	0.843716
CHRM2	CDK6	-0.410004	0.0466078
CHRM2	EIF1AX	-0.228383	0.283101
CHRM2	NCOR1	0.31594	0.132584
CHRM2	PMS1	-0.583468	0.00276356
CHRM2	DDIT3	-0.17356	0.417332
CHRM2	CDC16	-0.140636	0.512171
CHRM2	PHKG1	-0.150335	0.483196
CHRM2	XAB2	-0.150264	0.483404
CHRM2	USP8	0.260127	0.219598
CHRM2	TGFBR1	0.110043	0.608736
CHRM2	METAP2	-0.31547	0.133193
CHRM2	RB1	0.00796855	0.970521
CHRM2	EP300	0.150356	0.483134
CHRM2	ZMYM3	-0.282734	0.180678
CHRM2	TAF1L	-0.0682895	0.751198
CHRM2	TET2	0.319778	0.127689
CHRM2	SUFU	0.164808	0.441551
CHRM2	KDM6A	0.038627	0.857783
CHRM2	MAPK1	0.505876	0.0116681
CHRM2	ZNF721	0.0282473	0.895758
CHRM2	TRIP11	0.203677	0.339779
CHRM2	PPM1D	0.106642	0.619918
CHRM2	NDUFB5	0.249302	0.240079
CHRM2	DLAT	0.165445	0.439764
CHRM2	SF3B1	-0.379832	0.0671365
CHRM2	MLLT10	-0.176396	0.409641
CHRM2	HDAC3	-0.509357	0.0110136
CHRM2	DDX6	0.128128	0.550738
CHRM2	RAD17	0.176112	0.410408
CHRM2	RHOA	0.178846	0.403063
CHRM2	CXCL14	-0.0877058	0.683627
CHRM2	IL7R	0.145512	0.497499
CHRM2	NTRK1	0.0857589	0.690307
CHRM2	ZFHX3	0.365415	0.0791053
CHRM2	KMT2C	0.338845	0.105295
CHRM2	SART1	-0.10623	0.62128
CHRM2	GRM3	0.0947895	0.65952
CHRM2	PTPRK	0.320644	0.126603
CHRM2	ERCC6	-0.0577453	0.788688
CHRM2	PARP4	0.12911	0.547663
CHRM2	NDUFB7	-0.0456765	0.832159
CHRM2	NF1	0.0170755	0.93688
CHRM2	BIRC6	0.0240403	0.911219
CHRM2	MYOD1	-0.0295687	0.89091
CHRM2	NUTM1	-0.0238607	0.911879
CHRM2	AFDN	0.192447	0.367627
CHRM2	IDH3B	0.00841409	0.968874
CHRM2	NIPBL	-0.0564946	0.793167
CHRM2	NUP214	-0.209873	0.324969
CHRM2	NOTCH2	-0.023425	0.913483
CHRM2	CIITA	0.120938	0.57349
CHRM2	MGA	-0.262962	0.214434
CHRM2	TAF15	-0.093757	0.663014
CHRM2	MED23	-0.312583	0.136976
CHRM2	PSIP1	0.0288727	0.893463
CHRM2	TRIM49C	-0.124076	0.563511
CHRM2	DGCR8	-0.153485	0.473966
P2RX1	ROS1	-0.217458	0.30738
P2RX1	MYH11	0.71964	7.38e-05
P2RX1	PYGM	0.571179	0.00355364
P2RX1	CASP14	-0.35886	0.0850521
P2RX1	MMP11	-0.32123	0.125872
P2RX1	NKX2-1	-0.274387	0.194448
P2RX1	FAM135B	0.432318	0.0348739
P2RX1	MYL9	0.879969	1.46e-08
P2RX1	CSF3	0.289282	0.170358
P2RX1	MYLK	0.859835	7.29e-08
P2RX1	WIF1	0.147458	0.491701
P2RX1	NTRK3	0.755576	1.96e-05
P2RX1	IL6	0.299502	0.155082
P2RX1	VEGFD	0.834088	4.1e-07
P2RX1	NR4A3	0.498971	0.0130612
P2RX1	ZBTB16	0.644312	0.000678516
P2RX1	CDKN2A	-0.143873	0.502406
P2RX1	CHRDL1	0.778789	7.37e-06
P2RX1	EPHA7	0.201934	0.344018
P2RX1	PDK4	0.614596	0.00139587
P2RX1	FOXA2	-0.231731	0.275908
P2RX1	CTNNA2	0.258622	0.222373
P2RX1	TERT	-0.0771454	0.720124
P2RX1	RSPO2	0.296704	0.159164
P2RX1	CXCL5	0.0403867	0.851372
P2RX1	CDX2	-0.100782	0.639379
P2RX1	FOXL2	-0.118342	0.581806
P2RX1	COL2A1	-0.0631133	0.76954
P2RX1	SALL4	-0.63598	0.000836832
P2RX1	EGR1	0.266689	0.207769
P2RX1	TCL1A	0.167243	0.434738
P2RX1	SOX17	0.377885	0.0686667
P2RX1	MMP13	-0.483701	0.016631
P2RX1	FOS	0.288342	0.171812
P2RX1	CXCL11	-0.327445	0.118304
P2RX1	FBN2	-0.172958	0.418972
P2RX1	RBFOX1	-0.0647827	0.763611
P2RX1	GYS2	0.0413481	0.847874
P2RX1	CCL2	0.556731	0.00471885
P2RX1	TWIST2	0.567789	0.00380246
P2RX1	MMP1	-0.428616	0.036639
P2RX1	MYEOV	-0.332339	0.112583
P2RX1	PEG3	0.32803	0.117609
P2RX1	NBEA	0.413613	0.0445257
P2RX1	IL13	0.313182	0.136185
P2RX1	FCRL4	0.0946824	0.659882
P2RX1	KLF4	0.634615	0.000865584
P2RX1	CDK1	-0.153419	0.47416
P2RX1	HOXC13	-0.438142	0.0322353
P2RX1	SVIL	0.751773	2.28e-05
P2RX1	CADM2	0.263633	0.213224
P2RX1	POLQ	-0.277356	0.189471
P2RX1	PRKCB	0.375358	0.0706916
P2RX1	CDC20	-0.28933	0.170283
P2RX1	CD79B	0.659615	0.000454091
P2RX1	CXCL12	0.64869	0.000606221
P2RX1	RHOB	0.568402	0.00375645
P2RX1	XRCC2	-0.509513	0.010985
P2RX1	SLC25A25	0.219779	0.302119
P2RX1	ELN	0.398167	0.0539768
P2RX1	FGFR1	0.601334	0.00188321
P2RX1	PLK1	-0.221767	0.297657
P2RX1	RORB	0.259926	0.219967
P2RX1	SOCS3	0.281424	0.182793
P2RX1	EXO1	-0.298479	0.156565
P2RX1	NEIL3	-0.163475	0.445306
P2RX1	EBF1	0.676782	0.000281599
P2RX1	TOP2A	-0.0942648	0.661295
P2RX1	EGR2	0.130562	0.543129
P2RX1	FOXD3	0.131492	0.540237
P2RX1	AURKB	-0.239573	0.25952
P2RX1	BIRC5	-0.18368	0.390258
P2RX1	ZEB1	0.878523	1.65e-08
P2RX1	DDR2	0.571981	0.0034968
P2RX1	FBLN2	0.24962	0.23946
P2RX1	RUNX1T1	0.478807	0.0179306
P2RX1	FGF2	0.770212	1.07e-05
P2RX1	STIL	-0.389306	0.0600608
P2RX1	PTPRD	0.0939265	0.66244
P2RX1	GATA1	0.69475	0.000165053
P2RX1	NCAPH	-0.213987	0.315356
P2RX1	PER1	0.628807	0.000997662
P2RX1	GADD45B	0.433244	0.0344434
P2RX1	BUB1B	-0.18853	0.377643
P2RX1	DCSTAMP	-0.30179	0.151799
P2RX1	EPHA3	0.621967	0.00117508
P2RX1	IGF1	-0.0675787	0.753709
P2RX1	CCNB2	-0.1947	0.361936
P2RX1	CCNB1	-0.504024	0.0120291
P2RX1	BRIP1	-0.316847	0.131416
P2RX1	RECQL4	-0.635789	0.000840801
P2RX1	BTG2	0.580503	0.00293899
P2RX1	CDC25C	-0.135626	0.52746
P2RX1	CD79A	0.342008	0.101879
P2RX1	ETV4	-0.20548	0.33543
P2RX1	JUN	0.2	0.348756
P2RX1	SIX1	-0.265686	0.209549
P2RX1	KNL1	-0.479531	0.0177334
P2RX1	PDGFRA	0.341878	0.102018
P2RX1	CCNE1	-0.581362	0.00288724
P2RX1	FAT3	0.561118	0.00433528
P2RX1	CDC6	-0.347312	0.0963381
P2RX1	PREX2	0.525962	0.00829411
P2RX1	ESR1	0.365359	0.0791549
P2RX1	MCM2	-0.274601	0.194087
P2RX1	PKLR	-0.536464	0.00688165
P2RX1	CXCL9	-0.207847	0.329769
P2RX1	RAD54L	-0.461954	0.0230518
P2RX1	CSPG4	0.746362	2.81e-05
P2RX1	HDAC4	0.430849	0.035566
P2RX1	CCND2	0.575962	0.00322606
P2RX1	JUNB	0.316937	0.131301
P2RX1	CASP5	0.133872	0.532863
P2RX1	BRCA2	-0.248886	0.24089
P2RX1	MYCN	-0.367766	0.0770512
P2RX1	CDC25A	-0.563896	0.0041062
P2RX1	PAX5	-0.156731	0.464553
P2RX1	BLM	-0.260255	0.219364
P2RX1	SGK1	0.349038	0.0945837
P2RX1	PRDM16	0.309615	0.140944
P2RX1	GAS7	0.564699	0.00404198
P2RX1	PIF1	-0.260825	0.218319
P2RX1	HGF	0.331887	0.113103
P2RX1	PTTG1	-0.203439	0.340357
P2RX1	FLT3	0.172422	0.42044
P2RX1	E2F1	-0.275519	0.19254
P2RX1	WEE1	-0.0602661	0.779681
P2RX1	RAD51	-0.242843	0.252875
P2RX1	FAT4	0.694016	0.000168814
P2RX1	ALDH2	-0.13886	0.517564
P2RX1	LPA	-0.276132	0.191512
P2RX1	TAL2	-0.267308	0.206676
P2RX1	LIFR	0.585489	0.00264909
P2RX1	NFKBIZ	0.293629	0.163736
P2RX1	SOX21	-0.416273	0.0430379
P2RX1	MMP9	0.0687293	0.749646
P2RX1	PRC1	-0.315238	0.133494
P2RX1	CDKN3	-0.276438	0.191001
P2RX1	TLN1	0.888462	6.78e-09
P2RX1	CAV1	0.647307	0.000628291
P2RX1	STMN1	-0.208244	0.328825
P2RX1	COL4A3	0.065486	0.761117
P2RX1	KISS1	-0.168561	0.431075
P2RX1	CXCL13	0.0403867	0.851372
P2RX1	ILK	0.934067	2.59e-11
P2RX1	TYMP	-0.223981	0.292734
P2RX1	CHEK1	-0.404095	0.050181
P2RX1	EZH2	-0.315929	0.132599
P2RX1	ZEB2	0.584139	0.00272508
P2RX1	FANCD2	-0.272284	0.198029
P2RX1	JUND	0.467308	0.0213111
P2RX1	TENT5C	0.282349	0.181298
P2RX1	TNFAIP3	0.391686	0.0583769
P2RX1	KLF6	0.474309	0.0191967
P2RX1	MYC	0.0884615	0.68104
P2RX1	PROK2	0.111538	0.603846
P2RX1	TP73	-0.0469613	0.827507
P2RX1	GLI1	0.267744	0.205909
P2RX1	VCL	0.831215	4.89e-07
P2RX1	APOBEC3B	-0.164015	0.443782
P2RX1	AR	0.537657	0.00673484
P2RX1	FEN1	-0.662511	0.000419807
P2RX1	ZBTB20	0.616592	0.00133284
P2RX1	NGFR	0.291365	0.167162
P2RX1	RND3	0.0987035	0.646337
P2RX1	MYB	-0.342008	0.101879
P2RX1	AREG	0.139822	0.514639
P2RX1	NFATC2	0.359881	0.0841044
P2RX1	CREM	0.362845	0.0813985
P2RX1	GPC5	0.126701	0.55522
P2RX1	RBKS	0.225414	0.289575
P2RX1	SOX9	-0.427083	0.03739
P2RX1	ABL1	0.733633	4.52e-05
P2RX1	IRF4	0.411055	0.0459935
P2RX1	NGF	0.544282	0.00596587
P2RX1	MCM4	-0.637734	0.000801089
P2RX1	GRIN2A	0.344374	0.0993797
P2RX1	ITGB3	0.676688	0.000282365
P2RX1	ETS2	-0.099558	0.643473
P2RX1	CCNF	-0.446895	0.0285706
P2RX1	NRP2	0.7	0.00014019
P2RX1	BRCA1	-0.535184	0.00704222
P2RX1	PTCH1	0.124207	0.563095
P2RX1	LATS2	0.511538	0.0106191
P2RX1	KNSTRN	-0.793355	3.75e-06
P2RX1	CDKN1A	0.600957	0.00189891
P2RX1	IL6ST	0.744806	2.99e-05
P2RX1	AKT3	0.572115	0.00348737
P2RX1	ANG	0.612837	0.00145354
P2RX1	TGFBR2	0.806712	1.92e-06
P2RX1	CXCR4	0.278067	0.188292
P2RX1	HSPG2	0.735414	4.23e-05
P2RX1	AXIN2	0.0798077	0.710863
P2RX1	NFIB	0.297443	0.158079
P2RX1	TFRC	-0.528198	0.00797478
P2RX1	MPL	0.722115	6.78e-05
P2RX1	PRDM1	0.468063	0.0210744
P2RX1	BCL2	0.382329	0.0652127
P2RX1	TIMP2	0.830592	5.07e-07
P2RX1	POLD1	-0.450581	0.027131
P2RX1	ACTN3	0.165609	0.439304
P2RX1	ANGPT1	0.551326	0.00523029
P2RX1	POU5F1	0.320511	0.12677
P2RX1	PER3	0.28832	0.171848
P2RX1	CD209	0.463314	0.022599
P2RX1	SETBP1	0.351666	0.0919593
P2RX1	SPHK1	-0.111516	0.603919
P2RX1	CREB3L1	0.204188	0.338543
P2RX1	KIT	0.064278	0.765402
P2RX1	FAP	-0.00322502	0.988067
P2RX1	RAP1A	0.776692	8.09e-06
P2RX1	ZNF331	0.500717	0.0126968
P2RX1	RHOH	0.462688	0.0228065
P2RX1	ACTN1	0.540385	0.00640875
P2RX1	SNAI3	0.376216	0.0699987
P2RX1	POU2AF1	0.36976	0.0753405
P2RX1	PCNA	-0.489714	0.0151408
P2RX1	TAL1	0.728839	5.36e-05
P2RX1	BCL2L2	0.296795	0.159029
P2RX1	PGF	0.106886	0.619112
P2RX1	ZNF521	0.540385	0.00640875
P2RX1	P2RY8	0.576108	0.00321641
P2RX1	MIF	-0.767435	1.21e-05
P2RX1	MSH5	-0.235887	0.267143
P2RX1	TFEB	0.482905	0.0168372
P2RX1	EPHA2	0.0208796	0.922855
P2RX1	ZNF93	-0.267744	0.205909
P2RX1	TNFSF8	0.412107	0.0453855
P2RX1	PECAM1	0.66779	0.000363052
P2RX1	SERPINF1	0.319337	0.128246
P2RX1	CST7	0.370442	0.0747622
P2RX1	FANCG	-0.263835	0.212861
P2RX1	VIM	0.818066	1.05e-06
P2RX1	LIG1	-0.335863	0.108591
P2RX1	CASP2	-0.204803	0.33706
P2RX1	ABCC4	0.238201	0.262341
P2RX1	LTB	0.284047	0.178574
P2RX1	AJUBA	-0.138565	0.518465
P2RX1	MYCL	-0.518637	0.00941531
P2RX1	MMP2	0.631792	0.000927762
P2RX1	BPGM	-0.00469613	0.982625
P2RX1	TFAP4	-0.36474	0.079703
P2RX1	EME1	-0.202048	0.34374
P2RX1	NSD2	-0.46256	0.0228493
P2RX1	CPEB3	-0.101942	0.635507
P2RX1	MEN1	-0.820202	9.28e-07
P2RX1	PIM1	0.157692	0.461783
P2RX1	POU2F2	0.31367	0.135542
P2RX1	SMUG1	-0.543178	0.00608862
P2RX1	TCF4	0.462449	0.0228863
P2RX1	ZFP36L1	0.192013	0.368729
P2RX1	RAD18	-0.51008	0.0108815
P2RX1	TNFRSF10D	0.356388	0.08738
P2RX1	LMNA	0.700962	0.00013601
P2RX1	TOPBP1	-0.597134	0.00206501
P2RX1	SNAI1	-0.0634615	0.768302
P2RX1	GCK	0.297534	0.157945
P2RX1	STAT5B	0.727464	5.63e-05
P2RX1	PPARGC1B	0.417956	0.0421173
P2RX1	ERBB2	-0.245178	0.248201
P2RX1	ERG	0.494467	0.0140417
P2RX1	GADD45A	-0.0980769	0.648441
P2RX1	PBX1	0.525027	0.00843063
P2RX1	PCK2	-0.33909	0.105027
P2RX1	ASB1	0.292555	0.165355
P2RX1	MSH2	-0.574776	0.00330478
P2RX1	HEY1	0.139137	0.516723
P2RX1	FGD5	0.664473	0.000397871
P2RX1	FANCA	-0.566682	0.00388686
P2RX1	DNMT1	-0.451503	0.0267804
P2RX1	PLAG1	-0.00896991	0.966819
P2RX1	MCL1	0.328897	0.116586
P2RX1	CEBPA	0.118939	0.579888
P2RX1	SPOP	0.819005	9.92e-07
P2RX1	ENO1	-0.664206	0.000400796
P2RX1	CBFA2T3	0.0519231	0.809591
P2RX1	NFKBIA	0.377569	0.0689173
P2RX1	IGFBP7	0.591018	0.00235636
P2RX1	KITLG	0.507918	0.0112805
P2RX1	BID	-0.541555	0.00627292
P2RX1	RPA3	-0.461125	0.0233314
P2RX1	CTSK	0.437771	0.0323986
P2RX1	PRKCA	0.428506	0.0366921
P2RX1	RNF213	-0.249834	0.239044
P2RX1	ERBB3	-0.209447	0.325974
P2RX1	SUSD2	0.190764	0.371912
P2RX1	ID3	0.563462	0.00414136
P2RX1	CCNO	-0.252473	0.233955
P2RX1	BBC3	0.0517019	0.810388
P2RX1	CDH1	-0.535487	0.00700395
P2RX1	FANCF	-0.396154	0.0553149
P2RX1	IKZF1	0.364776	0.0796705
P2RX1	MCM5	-0.169083	0.429629
P2RX1	EGFR	0.124049	0.563597
P2RX1	POLE	-0.449946	0.0273748
P2RX1	UNG	-0.621168	0.00119743
P2RX1	CALR	-0.387924	0.0610556
P2RX1	BCL10	0.235497	0.267958
P2RX1	FANCC	-0.408026	0.0477812
P2RX1	BCL2L12	-0.538578	0.00662318
P2RX1	TBL1XR1	-0.427557	0.0371562
P2RX1	HIC1	0.744503	3.02e-05
P2RX1	PHF6	-0.796489	3.22e-06
P2RX1	DKC1	-0.67949	0.000260423
P2RX1	BTK	0.3875	0.0613631
P2RX1	ACLY	-0.177741	0.406023
P2RX1	E2F3	-0.688311	0.000200728
P2RX1	CBX3	-0.392215	0.0580076
P2RX1	ACKR3	0.248182	0.242266
P2RX1	SOCS1	0.176408	0.409609
P2RX1	ZHX2	0.502019	0.0124304
P2RX1	RBM38	0.298625	0.156353
P2RX1	CSF1	0.519258	0.00931565
P2RX1	HDAC5	0.464719	0.022139
P2RX1	STAT1	-0.356324	0.0874413
P2RX1	CDK2	-0.473051	0.0195636
P2RX1	WASF1	-0.126227	0.556714
P2RX1	CASZ1	0.178395	0.404271
P2RX1	MMP14	0.368574	0.0763545
P2RX1	HSPA1L	0.416543	0.0428889
P2RX1	SRGAP3	-0.124053	0.563584
P2RX1	CLIP1	0.157225	0.463129
P2RX1	TCF3	-0.140058	0.513923
P2RX1	TRIM24	-0.426764	0.0375476
P2RX1	MCM3	-0.201794	0.344359
P2RX1	WIPF1	0.612564	0.00146267
P2RX1	XPA	0.197237	0.355591
P2RX1	PIK3R1	0.101436	0.637194
P2RX1	TNFRSF1B	0.364972	0.0794973
P2RX1	ROCK1	0.644837	0.000669469
P2RX1	SIRT1	0.135249	0.52862
P2RX1	TRAF2	-0.345611	0.0980905
P2RX1	FOXP1	0.298958	0.15587
P2RX1	GNAQ	0.371933	0.0735086
P2RX1	CASP6	-0.2125	0.318811
P2RX1	ZXDB	-0.1414	0.509857
P2RX1	EZR	0.275278	0.192946
P2RX1	ARHGEF10	0.586789	0.00257765
P2RX1	SAMHD1	0.318689	0.129065
P2RX1	VHL	-0.635867	0.000839185
P2RX1	NRAS	-0.431419	0.0352963
P2RX1	TRAF1	0.342525	0.101329
P2RX1	NOS3	0.183654	0.390326
P2RX1	NFE2L2	0.212265	0.319358
P2RX1	XRCC3	-0.23128	0.27687
P2RX1	FOXO1	0.223576	0.293631
P2RX1	RAD9A	-0.272483	0.197688
P2RX1	PDK2	0.456444	0.0249615
P2RX1	MAF	0.404808	0.0497391
P2RX1	KAT6B	0.328817	0.11668
P2RX1	DNMT3A	-0.171007	0.424319
P2RX1	NME4	0.071655	0.739342
P2RX1	TET1	-0.269097	0.203538
P2RX1	DDX3X	0.335577	0.108911
P2RX1	EFTUD2	-0.700072	0.000139875
P2RX1	TPI1	-0.629808	0.000973741
P2RX1	EDIL3	0.510964	0.0107219
P2RX1	ERCC2	-0.623432	0.00113494
P2RX1	MET	-0.0925735	0.667027
P2RX1	HSPA1A	-0.0223354	0.917493
P2RX1	BOK	0.0841034	0.696005
P2RX1	JAK2	0.218268	0.305539
P2RX1	DNAJB1	-0.158468	0.459553
P2RX1	PRKDC	-0.664033	0.000402708
P2RX1	PABPC1	-0.32123	0.125872
P2RX1	SMARCA2	-0.021193	0.9217
P2RX1	RARA	0.705161	0.000119005
P2RX1	PDK1	-0.195345	0.360318
P2RX1	LIMK1	-0.182362	0.393726
P2RX1	KAT2B	0.360516	0.0835193
P2RX1	APEX2	-0.511396	0.0106445
P2RX1	IKBKE	-0.142362	0.506954
P2RX1	SH3PXD2A	0.269231	0.203305
P2RX1	PTPRU	-0.1	0.641993
P2RX1	CASP9	0.0777392	0.718055
P2RX1	PIDD1	-0.23522	0.268537
P2RX1	PINX1	0.146256	0.49528
P2RX1	PAK4	-0.258044	0.223446
P2RX1	BCL2L1	-0.256506	0.226315
P2RX1	CHEK2	-0.405472	0.0493298
P2RX1	PCM1	0.233285	0.27261
P2RX1	TFG	-0.498263	0.0132116
P2RX1	RIPK2	-0.366591	0.0780723
P2RX1	CBFB	-0.252934	0.233073
P2RX1	FADD	-0.0577571	0.788646
P2RX1	PYCARD	0.408456	0.0475243
P2RX1	BAK1	-0.111516	0.603919
P2RX1	VEGFB	0.493992	0.0141484
P2RX1	IRAK1	-0.460117	0.0236748
P2RX1	BAX	0.100905	0.638967
P2RX1	WRAP53	-0.263922	0.212703
P2RX1	PDP2	-0.396669	0.0549697
P2RX1	RPIA	-0.276675	0.190605
P2RX1	CANT1	-0.0384615	0.858386
P2RX1	FES	0.419593	0.0412366
P2RX1	TDG	-0.665911	0.000382434
P2RX1	SMARCA1	0.30099	0.152941
P2RX1	BMPR1A	0.721963	6.81e-05
P2RX1	AIMP2	-0.560996	0.00434559
P2RX1	PGK1	-0.619317	0.00125072
P2RX1	RPS3A	0.419466	0.0413042
P2RX1	POLB	-0.634615	0.000865584
P2RX1	CDK4	-0.261687	0.216746
P2RX1	SMARCD1	-0.33797	0.106254
P2RX1	UGP2	0.00185147	0.993149
P2RX1	ENAH	0.208654	0.327853
P2RX1	CYLD	0.341346	0.102587
P2RX1	ZNF680	-0.681434	0.000246084
P2RX1	ZNF780A	-0.409887	0.0466769
P2RX1	PNKP	-0.534615	0.0071146
P2RX1	PTPN3	-0.714658	8.72e-05
P2RX1	GMPS	-0.680018	0.000256456
P2RX1	NFKB1	0.464671	0.0221545
P2RX1	BTG1	0.608355	0.00160972
P2RX1	SMARCA4	-0.514696	0.0100689
P2RX1	NFKBIE	-0.0759258	0.724379
P2RX1	PDE4DIP	-0.0884987	0.680913
P2RX1	LYN	-0.292308	0.16573
P2RX1	PHKG2	-0.645369	0.000660405
P2RX1	GNA11	0.479808	0.0176584
P2RX1	STAT6	0.434839	0.0337115
P2RX1	SETDB1	-0.0544966	0.800335
P2RX1	MAP3K1	0.192355	0.367861
P2RX1	PC	-0.396215	0.055274
P2RX1	ETS1	0.473077	0.0195559
P2RX1	UBXN11	0.135826	0.526844
P2RX1	PTPN6	-0.032743	0.879278
P2RX1	AFF4	0.0923951	0.667633
P2RX1	CRTC1	0.113462	0.597581
P2RX1	PHKB	0.039861	0.853286
P2RX1	ZNF90	-0.0702314	0.74435
P2RX1	SLK	0.275962	0.191798
P2RX1	PARP3	0.273607	0.195772
P2RX1	CFL1	-0.0317939	0.882753
P2RX1	XPO1	-0.556731	0.00471885
P2RX1	ATR	-0.711891	9.56e-05
P2RX1	RAD1	-0.497115	0.0134582
P2RX1	BCL7A	-0.419231	0.0414299
P2RX1	H3-3A	-0.263842	0.212847
P2RX1	SNX29	0.575551	0.00325313
P2RX1	RPL5	0.418585	0.0417767
P2RX1	UQCRC2	-0.0730769	0.73435
P2RX1	GPI	-0.775766	8.43e-06
P2RX1	NCOA6	-0.404779	0.0497566
P2RX1	CUX1	0.441519	0.0307796
P2RX1	DEDD	-0.00051047	0.998111
P2RX1	GSK3B	-0.439421	0.0316778
P2RX1	MUTYH	-0.27618	0.191432
P2RX1	NCOA3	-0.187945	0.379152
P2RX1	PDK3	-0.615615	0.00136339
P2RX1	RABEP1	0.125077	0.560341
P2RX1	WASF2	0.551886	0.00517523
P2RX1	ELL	0.294031	0.163134
P2RX1	ACO1	-0.0787173	0.714652
P2RX1	ELK1	-0.564475	0.00405981
P2RX1	NOP10	-0.126086	0.557157
P2RX1	SMG6	0.835658	3.73e-07
P2RX1	XRCC4	-0.112014	0.602294
P2RX1	RAD21	-0.409615	0.0468366
P2RX1	COX6A1	-0.481884	0.0171044
P2RX1	DROSHA	-0.283646	0.179215
P2RX1	MLLT6	0.117749	0.583715
P2RX1	DCLRE1C	-0.396847	0.0548512
P2RX1	NAB2	0.276197	0.191404
P2RX1	RAD51D	-0.251713	0.235414
P2RX1	MLLT1	0.0752418	0.726769
P2RX1	CASP3	-0.104254	0.62782
P2RX1	PMS2	-0.570253	0.00362019
P2RX1	SMARCB1	-0.284047	0.178574
P2RX1	TFE3	0.542308	0.00618689
P2RX1	SDCBP	0.281057	0.183389
P2RX1	SUZ12	-0.643269	0.000696792
P2RX1	CBLB	0.242337	0.253896
P2RX1	BCL6	0.309945	0.1405
P2RX1	CNOT3	-0.311538	0.138363
P2RX1	CDK7	-0.289942	0.169341
P2RX1	OGDH	0.278553	0.187489
P2RX1	RTEL1	-0.3375	0.106772
P2RX1	JAK1	0.667308	0.000367941
P2RX1	PARP2	-0.596154	0.0021095
P2RX1	NT5C3A	0.238563	0.261594
P2RX1	CUL3	-0.167438	0.434195
P2RX1	ZNF814	-0.548679	0.00549719
P2RX1	CRADD	0.413259	0.0447262
P2RX1	ARHGAP35	-0.059725	0.781612
P2RX1	DDX5	0.273336	0.196232
P2RX1	FUBP1	-0.469613	0.0205951
P2RX1	KIF5B	0.104646	0.626519
P2RX1	FOXO3	0.342008	0.101879
P2RX1	NDUFC2	-0.472115	0.01984
P2RX1	SUCLA2	-0.272087	0.198366
P2RX1	NDUFS4	0.451766	0.0266809
P2RX1	APAF1	0.0654702	0.761173
P2RX1	SUCLG2	0.0330706	0.878079
P2RX1	PTPN14	0.293978	0.163214
P2RX1	RNF8	-0.518269	0.00947484
P2RX1	NDUFS6	-0.439082	0.0318246
P2RX1	G6PC3	0.0627894	0.770692
P2RX1	CHD2	0.342114	0.101767
P2RX1	TCF20	-0.658198	0.000471739
P2RX1	UBE2A	-0.17368	0.417004
P2RX1	NONO	-0.32698	0.11886
P2RX1	MARK2	-0.444611	0.0294932
P2RX1	PRKD2	0.302754	0.150431
P2RX1	NDUFA5	-0.00657458	0.975677
P2RX1	RBL2	0.273315	0.196269
P2RX1	HNRNPA2B1	-0.483948	0.0165676
P2RX1	PRDM2	-0.00563536	0.979151
P2RX1	CASP8	0	1
P2RX1	NDUFS2	-0.363506	0.0808039
P2RX1	REV1	0.16335	0.445658
P2RX1	SETD1B	0.11767	0.583969
P2RX1	PPP2R1B	-0.460455	0.0235591
P2RX1	NFKBIB	-0.309972	0.140462
P2RX1	PGLS	0.0112374	0.958438
P2RX1	NPRL2	-0.426923	0.0374689
P2RX1	NCOR2	0.328897	0.116586
P2RX1	PGM3	-0.3839	0.0640241
P2RX1	SMAD4	0.627409	0.0010319
P2RX1	RANBP2	-0.423829	0.0390246
P2RX1	AGL	-0.172818	0.419357
P2RX1	ATM	0.382426	0.0651383
P2RX1	TRADD	0.411055	0.0459935
P2RX1	CNOT9	-0.614408	0.00140194
P2RX1	SDHD	-0.0437836	0.839025
P2RX1	ACO2	-0.098746	0.646195
P2RX1	STAT3	0.245026	0.248503
P2RX1	NBN	-0.155478	0.468174
P2RX1	XRCC1	0.0701923	0.744488
P2RX1	PIGF	0.425774	0.0380409
P2RX1	GPAA1	-0.160462	0.453852
P2RX1	COX6B1	-0.221328	0.298637
P2RX1	HUS1	-0.471154	0.0201274
P2RX1	MAD1L1	-0.264423	0.211804
P2RX1	BCR	-0.4375	0.0325181
P2RX1	CRY1	0.183219	0.391469
P2RX1	U2AF2	-0.34	0.104038
P2RX1	RPL22	0.319593	0.127923
P2RX1	SUCLG1	-0.139005	0.517122
P2RX1	PIK3C2A	0.139822	0.514639
P2RX1	NCOA1	0.0954855	0.657168
P2RX1	POT1	0.0326923	0.879464
P2RX1	HDAC6	-0.437473	0.0325302
P2RX1	NDUFS1	-0.332103	0.112854
P2RX1	MAX	0.523245	0.00869628
P2RX1	KAT5	0.485652	0.0161351
P2RX1	UQCRH	-0.31496	0.133856
P2RX1	ATG7	0.167308	0.434559
P2RX1	DIAPH1	-0.461249	0.0232893
P2RX1	CNBP	-0.0622773	0.772513
P2RX1	KMT2A	0.188181	0.378541
P2RX1	HDAC2	-0.495416	0.0138303
P2RX1	NVL	-0.107072	0.618501
P2RX1	PTEN	0.281768	0.182236
P2RX1	GSK3A	-0.252154	0.234565
P2RX1	TINF2	0.533005	0.00732275
P2RX1	PRKAR1A	0.174424	0.41498
P2RX1	NUMA1	0.445588	0.0290958
P2RX1	DEDD2	-0.0806542	0.707927
P2RX1	TRRAP	-0.275962	0.191798
P2RX1	ETNK1	-0.312152	0.137548
P2RX1	CRNKL1	-0.427566	0.037152
P2RX1	MAP2K4	0.0283378	0.895426
P2RX1	RPL10	0.203812	0.339453
P2RX1	CREBBP	0.369968	0.075163
P2RX1	CDK12	-0.515385	0.00995205
P2RX1	PAFAH1B2	-0.511547	0.0106177
P2RX1	RIPK1	0.614999	0.00138295
P2RX1	RNF6	-0.445346	0.0291938
P2RX1	GNAS	-0.444697	0.0294581
P2RX1	TSC2	0.250208	0.238319
P2RX1	ATF7IP	-0.0811048	0.706366
P2RX1	MAP2K1	-0.448496	0.0279383
P2RX1	AGGF1	-0.186564	0.382727
P2RX1	TERF2IP	0.333425	0.111341
P2RX1	TRAF7	-0.407627	0.0480207
P2RX1	MMS19	-0.147552	0.491423
P2RX1	ATRX	-0.0480769	0.823471
P2RX1	APEX1	-0.52127	0.00899862
P2RX1	ACTR2	-0.417308	0.0424699
P2RX1	GNAI2	0.612375	0.001469
P2RX1	KMT2B	-0.223077	0.294737
P2RX1	NAP1L1	0.368559	0.0763668
P2RX1	PTGES3	-0.423579	0.0391522
P2RX1	TPR	-0.431347	0.0353303
P2RX1	ERCC8	-0.218268	0.305539
P2RX1	HDAC1	-0.26476	0.2112
P2RX1	CCNH	-0.00597994	0.977876
P2RX1	RBM10	-0.339973	0.104067
P2RX1	DLST	-0.0211538	0.921844
P2RX1	MSH6	-0.239423	0.259827
P2RX1	CLTC	-0.252885	0.233167
P2RX1	NDUFA10	-0.335577	0.108911
P2RX1	BCLAF1	-0.126386	0.556212
P2RX1	IDH3A	0	1
P2RX1	SSB	-0.476434	0.0185897
P2RX1	ERCC1	-0.149506	0.485638
P2RX1	MTOR	-0.633874	0.000881561
P2RX1	RELA	0.487416	0.0156968
P2RX1	SRSF2	-0.611538	0.0014974
P2RX1	NXF1	0.394411	0.056494
P2RX1	CSNK2A2	-0.175602	0.411788
P2RX1	SUMO1	-0.447542	0.0283137
P2RX1	EWSR1	-0.418585	0.0417767
P2RX1	PAX7	-0.474492	0.0191438
P2RX1	PCK1	-0.279502	0.185928
P2RX1	WT1	-0.0798077	0.710863
P2RX1	S100A7	-0.596739	0.00208282
P2RX1	CSMD3	-0.0668716	0.75621
P2RX1	MMP10	-0.36442	0.0799875
P2RX1	PPARG	0.0366437	0.865018
P2RX1	COL6A6	-0.202885	0.341702
P2RX1	PTN	0.281913	0.182002
P2RX1	FN1	0.457381	0.024628
P2RX1	PF4	-0.0483595	0.822449
P2RX1	RET	-0.0836538	0.697555
P2RX1	GPC3	-0.0713645	0.740363
P2RX1	PPBP	-0.0315388	0.883688
P2RX1	TP53AIP1	-0.230732	0.278041
P2RX1	COX6C	-0.104078	0.628404
P2RX1	DTX1	-0.0627894	0.770692
P2RX1	TP63	-0.106133	0.621601
P2RX1	ROBO2	-0.113351	0.597939
P2RX1	PGK2	-0.51326	0.0103162
P2RX1	FAT2	-0.211931	0.320138
P2RX1	HCAR3	-0.314648	0.134263
P2RX1	BMP2	0.411439	0.0457711
P2RX1	ANGPTL4	0.0488362	0.820727
P2RX1	MMP3	-0.539116	0.00655876
P2RX1	CXCL3	-0.168966	0.429954
P2RX1	FGFR3	-0.132406	0.537398
P2RX1	COL1A1	0.207365	0.330917
P2RX1	NRG1	0.206731	0.332431
P2RX1	MMP12	-0.449907	0.0273897
P2RX1	BMP6	0.299013	0.15579
P2RX1	TNFSF4	0.00498328	0.981563
P2RX1	ALDOC	-0.0597994	0.781346
P2RX1	FGF1	0.111397	0.604307
P2RX1	PTK6	-0.0338121	0.875366
P2RX1	MDGA2	0.0729972	0.734629
P2RX1	LEF1	-0.221251	0.298811
P2RX1	EPAS1	0.331748	0.113263
P2RX1	FOXA1	-0.185577	0.385295
P2RX1	RGS7	0.0956676	0.656553
P2RX1	GATA3	-0.265111	0.210574
P2RX1	IFNG	-0.398195	0.0539578
P2RX1	F3	-0.0920656	0.668752
P2RX1	MAML2	0.411619	0.0456666
P2RX1	FGFR4	0.0568255	0.791981
P2RX1	PTPRB	0.247115	0.244363
P2RX1	PAX3	-0.095879	0.65584
P2RX1	IRS4	-0.167243	0.434738
P2RX1	LTA	-0.00298997	0.988937
P2RX1	CDH11	0.259226	0.221257
P2RX1	PLAUR	0.161232	0.451658
P2RX1	COX6A2	-0.0610139	0.777014
P2RX1	ATP2B3	0.0428795	0.842308
P2RX1	EDN1	0.16284	0.4471
P2RX1	CDKN2C	0.331731	0.113283
P2RX1	LRIG3	0.215151	0.312668
P2RX1	BIK	-0.365867	0.0787068
P2RX1	TRPM8	-0.217308	0.307724
P2RX1	ENO2	0.212534	0.318732
P2RX1	EGF	-0.268269	0.204986
P2RX1	GBE1	-0.229347	0.281017
P2RX1	FLT4	0.530378	0.00767331
P2RX1	DPP4	0.212288	0.319305
P2RX1	TWIST1	-0.2125	0.318811
P2RX1	S100A4	0.324659	0.121655
P2RX1	ALK	0.340385	0.103622
P2RX1	ARRDC3	-0.0797325	0.711124
P2RX1	CCND1	-0.245178	0.248201
P2RX1	BCL9	-0.117408	0.584811
P2RX1	MUC6	0.00996526	0.963139
P2RX1	BARD1	-0.0432044	0.841127
P2RX1	BCL2A1	-0.0259131	0.904332
P2RX1	TLL1	0.337122	0.10719
P2RX1	PGM1	-0.0721963	0.73744
P2RX1	CCR7	0.295052	0.16161
P2RX1	PARP1	-0.426569	0.0376443
P2RX1	PYGL	0.0782515	0.716272
P2RX1	SIRPA	0.0723103	0.73704
P2RX1	IDH2	-0.451768	0.0266802
P2RX1	CTNND2	0.16905	0.429721
P2RX1	CXCL6	-0.145192	0.498454
P2RX1	IKZF3	0.0548161	0.799188
P2RX1	QKI	0.316041	0.132454
P2RX1	TSHR	0.153651	0.473482
P2RX1	ETV5	0.0384615	0.858386
P2RX1	CACNA1D	-0.231989	0.275359
P2RX1	CLTCL1	-0.283849	0.17889
P2RX1	TCF7L2	0.528228	0.00797051
P2RX1	MECOM	0.1	0.641993
P2RX1	SLC34A2	0.281731	0.182296
P2RX1	CDKN2D	-0.0298036	0.890048
P2RX1	PTPN1	0.0724867	0.736421
P2RX1	FBP1	-0.148398	0.488916
P2RX1	NRP1	0.470422	0.0203485
P2RX1	MSI2	-0.263835	0.21286
P2RX1	ARHGAP26	0.0219265	0.918999
P2RX1	SP140	0.0815934	0.704674
P2RX1	RPS6KA3	-0.0284591	0.894981
P2RX1	TIMP1	0.259097	0.221496
P2RX1	ETV1	0.376434	0.0698238
P2RX1	ALDOB	-0.425242	0.0383079
P2RX1	IGF1R	-0.0065372	0.975815
P2RX1	CIB1	0.068403	0.750798
P2RX1	CSF3R	0.0547213	0.799528
P2RX1	KDR	0.340994	0.102965
P2RX1	RRAS2	0.294174	0.162919
P2RX1	ALDOA	-0.0625387	0.771583
P2RX1	PLD1	0.0542327	0.801283
P2RX1	RHO	0.0309016	0.886023
P2RX1	ACSL6	-0.262983	0.214396
P2RX1	PAK1	0.00244292	0.990961
P2RX1	CFLAR	0.176408	0.409609
P2RX1	SERPINE1	0.0538462	0.802672
P2RX1	NTHL1	-0.257483	0.224489
P2RX1	COL6A3	0.39434	0.0565429
P2RX1	FAM174B	-0.0258949	0.904399
P2RX1	KLF5	-0.0857125	0.690467
P2RX1	HOXA11	0.299038	0.155753
P2RX1	WNK2	-0.0561871	0.794269
P2RX1	CASP10	0.402583	0.0511288
P2RX1	BAIAP2	-0.197237	0.355591
P2RX1	FGD1	0.137281	0.522384
P2RX1	LIG3	-0.3723	0.0732027
P2RX1	FBXW7	-0.0347514	0.871931
P2RX1	FAT1	0.0146575	0.945804
P2RX1	H6PD	0.413321	0.0446912
P2RX1	SNAI2	0.0556412	0.796227
P2RX1	PRPS2	-0.30424	0.148339
P2RX1	NDUFB9	-0.282798	0.180575
P2RX1	SLX4	-0.27895	0.186835
P2RX1	SERPINB5	-0.206731	0.332431
P2RX1	PTPRT	-0.146509	0.494526
P2RX1	FASLG	0.153489	0.473956
P2RX1	USP6	0.110586	0.60696
P2RX1	FMN2	0.338121	0.106088
P2RX1	ACSM3	-0.0999756	0.642075
P2RX1	CYC1	-0.379517	0.0673824
P2RX1	NOD1	0.445193	0.0292559
P2RX1	ACVR2A	0.0218287	0.919359
P2RX1	RAP1GDS1	-0.273612	0.195763
P2RX1	KRAS	-0.269018	0.203677
P2RX1	SRC	0.133552	0.533851
P2RX1	DSP	-0.41949	0.0412913
P2RX1	EREG	0.126923	0.554522
P2RX1	GADD45G	-0.0577571	0.788646
P2RX1	CDKN2B	0.257199	0.22502
P2RX1	NHP2	-0.30683	0.144742
P2RX1	VEGFC	0.326711	0.119181
P2RX1	LCK	-0.0189233	0.930065
P2RX1	AXIN1	-0.0178453	0.93404
P2RX1	TNFRSF21	0.253877	0.231276
P2RX1	CTTN	0.00961539	0.964433
P2RX1	HLA-C	0.368269	0.0766164
P2RX1	PFN1	0.282798	0.180575
P2RX1	BMI1	0.091353	0.671176
P2RX1	HTATIP2	-0.0538462	0.802672
P2RX1	VEGFA	-0.104649	0.62651
P2RX1	CCL15	0.113619	0.59707
P2RX1	UQCRQ	-0.0270549	0.900137
P2RX1	BNIP3L	0.27605	0.191651
P2RX1	TOP1	-0.445075	0.029304
P2RX1	ZNF208	0.365359	0.0791549
P2RX1	ZNF395	0.0835477	0.697921
P2RX1	RAC2	0.221328	0.298637
P2RX1	BAZ1A	-0.0384615	0.858386
P2RX1	ANPEP	0.356308	0.0874564
P2RX1	CCNG1	0.323077	0.123588
P2RX1	RELB	0.348651	0.0949754
P2RX1	PTK2	-0.15161	0.47945
P2RX1	ITGA4	0.209298	0.326328
P2RX1	PDPR	0.146045	0.495909
P2RX1	FLT1	0.357154	0.0866535
P2RX1	NDUFS8	-0.2029	0.341666
P2RX1	HLA-A	0.420192	0.0409175
P2RX1	OGG1	0.273607	0.195772
[truncated: 127,321 more rows]
